# Supplementary material for: Acceptability of human papillomavirus self-sampling among women living with HIV in sub-Saharan Africa: A systematic review and meta-analysis
Source: PLOS Glob Public Health. 2025 May 14;5(5):e0004605. doi: 10.1371/journal.pgph.0004605 (PMC12077793; doi:10.1371/journal.pgph.0004605)
Supplement: S3 File — (XLSX) [file pgph.0004605.s003.xlsx]

## Sheet: All articles
SN	title	year	authors	Decision	Reason for exclusion
1	Knowledge of HPV/cervical cancer and acceptability of HPV self-sampling among women living with HIV: A scoping review.	2018	Wong, J P H and Vahabi, M and Miholjcic, J and Tan, V and Owino, M and Li, A T W and Poon, M K L	Excluded	Review
2	Feasibility and acceptability of anal self-sampling for human papillomavirus screening in HIV-infected patients	2016	Tamalet, C and Ravaux, I and Dhiver, C and Menard, A and Colson, P and ...	Excluded	wrong outcome
3	Performance and acceptability of self-collected human papillomavirus testing among women living with HIV	2020	Wang, R and Lee, K and Gaydos, CA and Anderson, J and ...	Excluded	wrong study participant
4	Acceptability of women self-sampling versus clinician-collected samples for HPV DNA testing: a systematic review	2019	Morgan, K and Azzani, M and Khaing, SL and ...	Excluded	Review
5	The acceptability of self-sampled screening for HPV DNA: a systematic review and meta-analysis	2017	Nelson, EJ and Maynard, BR and Loux, T and Fatla, J and ...	Excluded	Review
6	Acceptability and concordance of self-versus clinician-sampling for HPV testing among rural south Indian women	2021	Madhivanan, P and Nishimura, H and Ravi, K and ...	Excluded	wrong location
7	Cervical cancer prevention and high-risk HPV self-sampling awareness and acceptability among women living with HIV: a qualitative investigation from the â€¦	2022	Le, D and Ciceron, A Coriolan and Jeon, MJ and Gonzalez, LI and ...	Excluded	wrong study design
8	Mapping evidence on the acceptability of human papillomavirus self-sampling for cervical cancer screening among women in sub-Saharan Africa: a scoping â€¦	2023	Dzobo, M and Dzinamarira, T and Maluleke, K and Jaya, ZN and ...	Excluded	Review
9	HPV Self-Sampling for Cervical Cancer Screening among Women Living with HIV in Low-and Middle-Income Countries: What Do We Know and What Can Be Done?	2022	Asare, M and Abah, E and Obiri-Yeboah, D and Lowenstein, L and ...	Excluded
10	Acceptability and feasibility of human papilloma virus self-sampling for cervical cancer screening	2016	Ilangovan, K and Kobetz, E and Koru-Sengul, T and ...	Excluded	wrong location
11	HPV self-sampling acceptability in rural and indigenous communities in Guatemala: a cross-sectional study	2019	Murchland, AR and Gottschlich, A and Bevilacqua, K and Pineda, A and ...	Excluded	wrong location
12	Ambulatory anal self-sampling in MSM living with HIV, an acceptable and reliable screening method	2021	Heid-Picard, B and Cochand-Priollet, B and Rozenberg, F and ...	Excluded	wrong study participant
13	HPV self-sampling for cervical cancer screening: a systematic review of values and preferences	2021	Nishimura, H and Yeh, PT and Oguntade, H and Kennedy, CE and ...	Excluded	Review
14	Reâ€valuation of annual cytology using HPV selfâ€sampling to upgrade prevention (REACH UP): A feasibility study in women living with HIV in the UK	2022	Cicconi, P and Wells, C and McCarthy, B and Wareing, S and ...	Excluded	wrong location
15	Acceptability of human papillomavirus self-sampling for cervical cancer screening in an indigenous community in Guatemala	2017	Gottschlich, A and Rivera-Andrade, A and Grajeda, E and ...	Excluded	wrong location
16	Assessing the acceptability of home-based HPV self-sampling: a qualitative study on cervical cancer screening conducted in reunion island prior to the â€¦	2022	Pourette, D and Cripps, A and Guerrien, M and DesprÃ¨s, C and Opigez, E and ...	Excluded	wrong study design
17	Self-collected human papillomavirus testing acceptability: comparison of two self-sampling modalities	2011	Igidbashian, S and Boveri, S and Spolti, N and Radice, D and ...	Excluded	wrong location
18	Acceptability of cervical and anal HPV self-sampling in a sample of Hispanic women in Puerto Rico	2012	Ortiz, AP and Alejandro, N and PÃ©rez, CM and Otero, Y and ...	Excluded	wrong location
19	Acceptability of self-collected vaginal samples for HPV testing in an urban and rural population of Madagascar	2015	Broquet, C and Triboullier, D and Untiet, S and Schafer, S and ...	Excluded	wrong location
20	Human Papilloma Virus self-sampling performance in low-and middle-income countries	2021	Mulki, A Kamath and Withers, M	Excluded	wrong location
21	Acceptability of self-sampling for human papillomavirus-based cervical cancer screening	2020	Chatzistamatiou, K and Vrekoussis, T and ...	Excluded	wrong location
22	Attitude and acceptability of the self-sampling in HPV carrier women	2022	RodrÃ­guez, GMG and Ornelas, OAO and ...	Excluded	wrong outcome
23	The Role of HPV Self-Sampling in Cervical Cancer Prevention among Women Living With HIV in Low and Middle-Income Countries: What Do We Know and What â€¦	2022	Asare, M and Abah, E and Obiri-Yeboah, D and Lowenstein, L and ...	Excluded	wrong outcome
24	Acceptability of self-collection of specimens for HPV DNA testing in an urban population	2005	Anhang, R and Nelson, JA and Telerant, R and ...	Excluded	wrong outcome
25	Acceptability of human papillomavirus self testing in female adolescents	2005	Kahn, JA and Bernstein, DI and Rosenthal, SL and ...	Excluded	wrong outcome
26	Comparison and acceptability of HPV self-collected cervical cancer samples versus doctor-collected samples in Africa: a systematic review	2020	Haile, EL and Woldemichae, GB and ...	Excluded	Review
27	Evaluation of genital self-sampling methods for HPV detection in males	2013	Hernandez, BY and Wilkens, LR and Unger, ER and ...	Excluded	wrong study participant
28	Cervico-vaginal self-collection in HIV-infected and uninfected women from TapajÃ³s region, Amazon, Brazil: High acceptability, hrHPV diversity and risk factors	2018	Rodrigues, LLS and Morgado, MG and Sahasrabuddhe, VV and ...	Excluded	wrong location
29	Acceptability and usability of self-collected sampling for HPV testing among African-American women living in the Mississippi Delta	2013	Scarinci, IC and Litton, AG and GarcÃ©s-Palacio, IC and ...	Excluded	wrong location
30	HIV-positive MSM's knowledge of HPV and anal cancer self-sampling: A scoping review	2018	Poon, MKL and Wong, JPH and Li, ATW and Manuba, M and ...	Excluded	Review
31	Acceptability of human papillomavirus (HPV) self-sampling among never-and under-screened Indigenous and other minority women: a randomised three-arm â€¦	2021	Brewer, N and Bartholomew, K and Grant, J and ...	Excluded	wrong location
32	Assessing the acceptability of self-sampling for HPV among Haitian immigrant women: CBPR in action	2010	Barbee, L and Kobetz, E and Menard, J and Cook, N and Blanco, J and ...	Excluded	wrong location
33	A cross-sectional study on the acceptability of self-collection for HPV testing among women in rural China	2012	Guan, YY and Castle, PE and Wang, S and Li, B and Feng, C and ...	Excluded	wrong location
34	Impact of an educational intervention on women's knowledge and acceptability of human papillomavirus self-sampling: a randomized controlled trial in â€¦	2014	Sossauer, G and Zbinden, M and Tebeu, PM and Fosso, GK and ...	Excluded	wrong location
35	A systematic review of selfâ€sampling for HPV testing in Africa	2020	Nodjikouambaye, ZA and Adawaye, C and ...	Excluded	Review
36	Self-collection for vaginal human papillomavirus testing: systematic review of studies asking women their perceptions	2010	Huynh, J and Howard, M and Lytwyn, A	Excluded	Review
37	Acceptability and response to a postal survey using self-taken samples for HPV vaccine impact monitoring	2011	Sinka, K and Lacey, M and Robertson, C and Kavanagh, K and ...	Excluded	wrong study participant
38	Acceptability of Human Papilloma Virus Self-Sampling for Cervical Cancer Screening in a Cohort of Patients from Romania (Stage 2)	2022	Grigore, M and Vasilache, IA and Cianga, P and ...	Excluded	wrong location
39	Acceptability and ease of use of mailed HPV self-collection among infrequently screened women in North Carolina	2018	Anderson, C and Breithaupt, L and Marais, A Des and ...	Excluded	wrong location
40	Understanding the acceptability and uptake of HPV self-sampling amongst women under-or never-screened for cervical cancer in Toronto (Ontario, Canada): an â€¦	2021	Lofters, A and Devotta, K and Prakash, V and Vahabi, M	Excluded	wrong location
41	Does self-sampling for human papilloma virus testing have the potential to increase cervical cancer screening? An updated meta-analysis of observational â€¦	2022	Gennaro, G Di and Licata, F and Trovato, A and ...	Excluded	Review
42	Self-sampling for human papillomavirus (HPV) testing: a systematic review and meta-analysis	2019	Yeh, PT and Kennedy, CE and Vuyst, H De and Narasimhan, M	Excluded	Review
43	Acceptability of a multicomponent, community-based, HPV self-test intervention among Jamaican women	2021	McFarlane, S Julian and Morgan, SE and ...	Excluded	wrong location
44	Clinician and patient acceptability of self-collected human papillomavirus testing for cervical cancer screening	2017	Mao, C and Kulasingam, SL and Whitham, HK and ...	Excluded	wrong location
45	A viable and simple self-sampling method for human papillomavirus detection among South African adolescents	2013	Adler, DH and Laher, F and Lazarus, E and Grzesik, K and ...	Excluded	wrong study design
46	HPV self-sampling: A promising approach to reduce cervical cancer screening disparities in Canada	2018	Vahabi, M and Lofters, A	Excluded	wrong location
47	Self-sampling for oropharyngeal and rectal specimens to screen for sexually transmitted infections: acceptability among men who have sex with men	2009	Wayal, S and Llewellyn, C and Smith, H and Hankins, M and ...	Excluded	wrong study participant
48	Viability and acceptability of self-sampling as a primary screening method for sexually transmitted infections in female Kobe University students		Bule, YP and Nagai, Y and Kameoka, M	Excluded	wrong location
49	Acceptability and Preference for Human Papillomavirus Self-Sampling among Thai Women attending National Cancer Institute	2023	Ploysawang, P and Pitakkarnkul, S and Kolaka, W and ...	Excluded	wrong location
50	Self-collection for HPV-based cervical screening: a qualitative evidence meta-synthesis	2021	Camara, H and Zhang, Y and Lafferty, L and ...	Excluded	wrong study design
51	Perspectives of women participating in a cervical cancer screening campaign with community-based HPV self-sampling in rural western Kenya: a qualitative â€¦	2019	Oketch, SY and Kwena, Z and Choi, Y and Adewumi, K and ...	Excluded	wrong study design
52	Reasons for non-attendance to cervical cancer screening and acceptability of HPV self-sampling among Bruneian women: A cross-sectional study	2022	Chaw, L and Lee, SHF and Ja'afar, NIH and Lim, E and Sharbawi, R	Excluded	wrong location
53	The acceptability of HPV vaginal self-sampling for cervical cancer screening in Latin America: A systematic review	2023	Narvaez, L and Viviano, M and Dickson, C and Jeannot, E	Excluded	Review
54	â€¦ of Urine and Vaginal Self-Sampling versus Clinician-Based Sampling for Cervical Cancer Screening: A Field Comparison of the Acceptability of Three Sampling Tests â€¦	2022	Crespo, B Vega and Neira, VA and S, J OrtÃ­z and ...	Excluded	wrong location
55	Obtaining self-samples to diagnose curable sexually transmitted infections: a systematic review of patients' experiences	2015	Paudyal, P and Llewellyn, C and Lau, J and Mahmud, M and Smith, H	Excluded	Review
56	Acceptability and efficacy of vaginal self-sampling for genital infection and bacterial vaginosis: A cross-sectional study	2021	Camus, C and Penaranda, G and Khiri, H and Camiade, S and Molet, L and ...	Excluded	wrong study design
57	Human papillomavirus self-sampling versus standard clinician-sampling for cervical cancer screening in sub-Saharan Africa: a systematic review and meta â€¦	2021	Tesfahunei, HA and Ghebreyesus, MS and Assefa, DG and ...	Excluded	Review
58	Self-collected samples for testing of oncogenic human papillomavirus: a systematic review	2007	Stewart, DE and Gagliardi, A and Johnston, M and Howlett, R and ...	Excluded	Review
59	Comparison of different self-sampling devices for molecular detection of human Papillomavirus (HPV) and other sexually transmitted infections (Stis): A pilot â€¦	2022	Sechi, I and Cocuzza, CE and Martinelli, M and Muresu, N and ...	Excluded	Pilot study
60	Racial and ethnic differences in acceptability of urine and cervico-vaginal sample self-collection for HPV-based cervical cancer screening	2020	Rohner, E and McGuire, FH and Liu, Y and Li, Q and Miele, K and ...	Excluded	wrong outcome
61	Pairing community health workers with HPV self-sampling for cervical cancer prevention in rural Haiti	2015	Mandigo, M and Frett, B and Laurent, JR and Bishop, I and ...	Excluded	wrong location
62	Performance and acceptability of self-versus clinician-collected swabs for testing of high-risk HPV DNA among women in Mysore, India: Diagnostic study	2020	Madhivanan, P and Nishimura, H and Ravi, K and Pope, B and ...	Excluded	wrong location
63	Evaluation of the impact of human papillomavirus DNA self-sampling on the uptake of cervical cancer screening	2016	Wong, ELY and Chan, PKS and Chor, JSY and Cheung, AWL and ...	Excluded	wrong location
64	Self-collected samples as an additional option for STI testing in low-resource settings: a qualitative study of acceptability among adults in Rakai, Uganda	2023	Ogale, YP and Grabowski, MK and Nabakka, P and Ddaaki, W and ...	Excluded	wrong study design
65	Accuracy of HPV testing on self-collected and clinician-collected samples for different screening strategies in African settings: A systematic review and meta â€¦	2022	Sy, F and Greuel, M and Winkler, V and Bussmann, H and ...	Excluded	Review
66	HPV-based self-sampling in cervical cancer screening: an updated review of the current evidence in the literature	2023	Daponte, N and Valasoulis, G and Michail, G and Magaliou, I and ...	Excluded	Review
67	Women's acceptability of a self-collect HPV same-day screen-and-treat program in a high burden setting in the Pacific	2022	Camara, H and Nosi, S and Munnull, G and ...	Excluded	wrong location
68	The Influence of Vaginal HPV Self-Sampling on the Efficacy of Populational Screening for Cervical Cancerâ€”An Umbrella Review	2022	Tatara, T and Wnuk, K and Miazga, W and Åšwitalski, J and Karauda, D and ...	Excluded	Review
69	Human papillomavirus selfâ€sampling: A tool in cancer prevention and sexual health promotion	2022	Mamo, L and PÃ©rez, AE and Rios, L	Excluded	wrong study design
70	Homeâ€based selfâ€sampling vs clinician sampling for anal precancer screening: The Prevent Anal Cancer Selfâ€Swab Study	2023	Nyitray, AG and Nitkowski, J and McAuliffe, TL and ...	Excluded	wrong study design
71	Concordance in HPV detection between self-collected and health providerâ€“collected cervicovaginal samples using careHPV in Tanzanian women	2021	Katanga, JJ and Rasch, V and Manongi, R and Pembe, AB and ...	Excluded	wrong outcome
72	Acceptability of Anal Human Papillomavirus Home Self-Sampling and Clinician Sampling Among Sexual and Gender Minority Individuals In Milwaukee, Wisconsin â€¦	2023	Nitkowski, J and Giuliano, AR and Ridolfi, T and Chiao, E and ...	Excluded	wrong location
73	Self-sampling for human papillomavirus in a community setting: feasibility in Hispanic women	2008	Alba, I De and Anton-Culver, H and Hubbell, FA and Ziogas, A and ...	Excluded	wrong location
74	Effectiveness of family-centred sexual health education and HPV self-sampling in promoting cervical cancer screening among hard-to-reach indian women in â€¦	2023	Vahabi, M and Mishra, G and Pimple, S and ...	Excluded	wrong location
75	Willingness to Self-Collect a Sample for HPV-Based Cervical Cancer Screening in a Well-Screened Cohort: HPV FOCAL Survey Results	2022	Lesack, A and Smith, LW and Racey, CS and Gondara, L and ...	Excluded	wrong location
76	South African women's perspectives on self-sampling for cervical cancer screening: A mixed-methods study	2019	Saidu, R and Moodley, J and Tergas, A and Momberg, M and ...	Excluded	wrong location
77	Test performance and acceptability of self-versus provider-collected swabs for high-risk HPV DNA testing in female-to-male trans masculine patients	2018	Reisner, SL and Deutsch, MB and Peitzmeier, SM and ...	Excluded	wrong outcome
78	Feasibility of HPV self-sampling pathway in Kathmandu Valley, Nepal using a human-centred design approach	2022	Shrestha, S and Thapa, S and Sims, P and Ardelean, A and ...	Excluded	wrong location
79	Factors influencing Malawian women's willingness to self-collect samples for human papillomavirus testing	2017	Esber, A and McRee, AL and Turner, AN and Phuka, J and ...	Excluded	wrong location
80	A pilot study to assess acceptability of self-sampling and human papillomavirus testing for cervical cancer prevention in First Nation women from Northwest â€¦		Zehbe, I and Moeller, H and Severini, A and Weaver, B and Escott, N and ...	Excluded	Pilot study
81	Results of a community-based cervical cancer screening pilot project using human papillomavirus self-sampling in Kampala, Uganda	2013	Ogilvie, GS and Mitchell, S and Sekikubo, M and ...	Excluded	Pilot study
82	A novel strategy for cervical cancer prevention using Cervical-Vaginal self-collected samples shows high acceptability in women living in low-income conditions from â€¦	2020	Torrado-GarcÃ­a, LM and MartÃ­nez-Vega, RA and ...	Excluded	Wrong participants
83	Reach and effectiveness of an HPV self-sampling intervention for cervical screening amongst under-or never-screened women in Toronto, Ontario Canada	2023	Devotta, K and Vahabi, M and Prakash, V and Lofters, A	Excluded	Wrong location
84	Feasibility and acceptability of frequent vaginal self-sampling at home by Rwandan women at high risk of urogenital tract infections	2022	Verwijs, MC and Agaba, S and Umulisa, MM and ...	Excluded	Wrong participants
85	Attitudes towards HPV self-sampling among women in Chengdu, China: A cross-sectional survey	2020	He, L and He, J	Excluded	Wrong location
86	Acceptability of rectal self-sampling in non-clinical venues for chlamydia and gonorrhea testing among men who have sex with men: A cross-sectional study in â€¦	2022	Weng, R and Ning, N and Zhang, C and Wen, L and Ye, J and ...	Excluded	Wrong participants
87	Acceptability and feasibility of self-collecting biological specimens for HIV, sexually transmitted infection, and adherence testing among high-risk populations â€¦	2019	Sharma, A and Stephenson, R and Sallabank, G and ...	Excluded	Wrong participants
88	Vaginal self sampling versus physician cervical sampling for HPV among younger and older women	2006	Karwalajtys, T and Howard, M and Sellors, JW and ...	Excluded	wrong outcome
89	Self-sampling for human papillomavirus DNA detection: a preliminary study of compliance and feasibility in BOLIVIA	2017	Surriabre, P and Allende, G and Prado, M and CÃ¡ceres, L and ...	Excluded	wrong outcome
90	Acceptability and feasibility of genital self-sampling for the diagnosis of female genital schistosomiasis: a cross-sectional study in Zambia	2020	Phiri, CR and Sturt, AS and Webb, EL and Chola, N and ...	Excluded	wrong outcome
91	High level of agreement between clinician-collected and self-collected samples for HPV detection among South African adolescents	2012	Adler, DH and Almudevar, A and Gray, GE and Allan, B and ...	Excluded	Wrong participants
92	Acceptability of study procedures (self-collected introital swabs, blood draws and stool sample collection) by students 10â€“16 years for an HPV vaccine â€¦	2016	Nakalembe, M and Mutyaba, T and ...	Excluded	wrong outcome
93	P180 Self-sampling demonstrates comparable sensitivity and specificity to clinician-sampling for HPV testing among MSM in China	2021	Ni, Y and Lu, Y and He, X and Li, Y and Xu, C and Tang, W	Excluded	wrong location
94	Acceptability of self-testing for trichomoniasis increases with experience	2011	Huppert, JS and Hesse, EA and Bernard, MA and Xiao, Y and ...	Excluded	wrong location
95	Worldwide use of HPV self-sampling for cervical cancer screening	2022	Serrano, B and IbÃ¡Ã±ez, R and Robles, C and Peremiquel-Trillas, P and ...	Excluded	wrong location
96	Barriers to HPV self-sampling and cytology among low-income indigenous women in rural areas of a middle-income setting: a qualitative study	2017	Allen-Leigh, B and Uribe-ZÃºÃ±iga, P and LeÃ³n-Maldonado, L and ...	Excluded	wrong study design
97	Implementing community-based human papillomavirus self-sampling with SMS text follow-up for cervical cancer screening in rural, southwestern Uganda	2021	Joseph, NT and Namuli, A and Kakuhikire, B and ...	Excluded	wrong outcome
98	Dry self-sampling versus provider-sampling of cervicovaginal specimens for human papillomavirus detection in the Inuit population of Nunavik, Quebec	2012	Cerigo, H and CoutlÃ©e, F and Franco, EL and ...	Excluded	Wrong location
99	Willingness to HPV self-sampling for cervical cancer screening and its predictors among women attending outpatient clinics in Meru District, Arusha Region, Northern â€¦	2022	Oneko, O and Mahande, MJ and Amour, C and Pollie, M and ...	Excluded	Wrong location
100	Evaluation of cervical cancer screening uptake, HPV genotyping and self-sampling collection techniques in Ethiopia	2022	Haile, EL	Excluded	Wrong participants
101	Human papillomavirus self-sampling for cervical cancer screening among women in sub-Saharan Africa: a scoping review protocol	2022	Dzobo, M and Dzinamarira, T and Kgarosi, K and ...	Excluded	Review
102	Acceptability of HPV self-sampling tests: Talanoa with women and health workers in Samoa	2019	Tafunai, ML	Excluded	Wrong location
103	Feasibility of a communityâ€based cervical cancer screening with â€œtest and treatâ€ strategy using selfâ€sample for an HPV test: Experience from rural Cameroon, Africa	2020	Domgue, J Fokom and Futuh, B and Ngalla, C and ...	Excluded	wrong outcome
104	Acceptability of self-sampling for etiological diagnosis of mucosal sexually transmitted infections (STIs) among transgender women in a longitudinal cohort â€¦	2022	McCartney, DJ and Pinheiro, TF and Gomez, JL and ...	Excluded	Wrong participants
105	The Acceptability of Self-Collected Samples for STI Testing: A Qualitative Study Among Adults in Rakai, Uganda	2023	Ogale, YP and Grabowski, MK and Nabakka, P and Ddaaki, W and ...	Excluded	wrong study design
106	Mapping evidence of self-sampling to diagnose sexually transmitted infections in women: a scoping review	2022	Jaya, ZN and Mapanga, W and Niekerk, B Van and Dlangalala, T and ...	Excluded	Review
107	Women's intentions to Human Papillomavirus self-sample: development of an intervention to increase self-sampling intentions	2016	Williams, D	Excluded	Wrong location
108	Exploring factors associated with preferences for human papillomavirus (HPV) self-sampling among racially-and ethnically-diverse women in Minnesota: A â€¦	2023	Xiong, S and Ghebre, R and Kulasingam, S and Mason, SM and ...	Excluded	Wrong location
109	The Use of Self-sampling for HPV Testing to Improve Cervical Cancer Screening Participation among Under-screened Women Living in Rural Ontario	2017	Racey, CS	Excluded	Wrong location
110	Cervical cancer screening with human papillomavirus self-sampling among transgender men in El Salvador	2020	Maza, M and MelÃ©ndez, M and Herrera, A and HernÃ¡ndez, X and ...	Excluded	wrong study design
111	Community cervical cancer screening: Barriers to successful home-based HPV self-sampling in Dabat district, North Gondar, Ethiopia. A qualitative study	2020	Megersa, BS and Bussmann, H and BÃ¤rnighausen, T and ...	Excluded	wrong study design
112	Detecting cervical precancer and reaching underscreened women by using HPV testing on self samples: updated meta-analyses	2018	Arbyn, M and Smith, SB and Temin, S and Sultana, F and Castle, P	Excluded	Review
113	Qualitative evidence synthesis on self-collection for human papillomavirusâ€“based cervical screening: protocol for systematic review	2020	Camara, H and Zhang, Y and Lafferty, L and Vallely, A and ...	Excluded	Review
114	Cervical cancer screening (Pap testing) behaviours and acceptability of human papillomavirus self-testing among lesbian and bisexual women aged 21â€“26 years in â€¦	2015	Reiter, PL and McRee, AL	Excluded	Wrong participants
115	Attitudes to self-sampling for HPV among Indian, Pakistani, African-Caribbean and white British women in Manchester, UK	2004	Forrest, S and McCaffery, K and Waller, J and ...	Excluded	Wrong location
116	Comparing self-and provider-collected swabbing for HPV DNA testing in female-to-male transgender adult patients: a mixed-methods biobehavioral study â€¦	2017	Reisner, SL and Deutsch, MB and Peitzmeier, SM and ...	Excluded	Wrong participants
117	Self-collected versus medic-collected sampling for human papillomavirus testing among women in Lagos, Nigeria: a comparative study	2022	Feng, N and Ezechi, O and Uwandu, M and Abimbola, BS and ...	Excluded	Wrong participants
118	Regular testing of HIV and sexually transmitted infections with self-collected samples from multiple anatomic sites to monitor sexual health in men who have â€¦	2022	Wong, NS and Kwan, TH and Chan, DPC and Lui, GCY and ...	Excluded	Wrong participants
119	Health care personnel's perspectives on human papillomavirus (HPV) self-sampling for cervical cancer screening: a pre-implementation, qualitative study	2022	Xiong, S and Lazovich, DA and Hassan, F and Ambo, N and ...	Excluded	wrong study design
120	Innovations in healthcare delivery: Human papilloma virus self sampling diagnostics and participatory innovations for CCS	2023	Osei, EA	Excluded	Wrong participants
121	Design and feasibility of a novel program of cervical screening in Nigeria: self-sampled HPV testing paired with visual triage	2020	Desai, KT and Ajenifuja, KO and Banjo, A and ...	Excluded	Wrong participants
122	Acceptability of anal cancer screening tests for women living with HIV in the EVVA study	2020	Kaufman, E and Castro, C De and Williamson, T and Lessard, B and ...	Excluded	Wrong participants
123	Acceptability and sustainability of a point-of-care HPV 'self-collect, screen-and-treat'for cervical cancer prevention in Papua New Guinea: A qualitative exploration of â€¦	2023	Camara, H and Nosi, S and Munnull, G and Badman, SG and Bolgna, J and ...	Excluded	wrong study design
124	Acceptability of unsupervised HPV self-sampling using written instructions	2006	Waller, J and McCaffery, K and Forrest, S and ...	Excluded	wrong outcome
125	Co-creation of human papillomavirus self-sampling delivery strategies for cervical cancer screening in rural Zimbabwe: nominal group technique	2023	Dzobo, M and Dzinamarira, T and Murewanhema, G and ...	Excluded	wrong study design
126	P1-S6. 10 Acceptability of Anal Pap self-screening in high-risk women: findings from English and Spanish focus groups in Northern California	2011	McNeil, C and Pinera, C and Maldonado, Y and Levy, V	Excluded	Wrong location
127	Ethnographic study of the barriers and facilitators to implementing human papillomavirus (HPV) self-sampling as a primary screening strategy for cervical cancer â€¦	2022	Gamelin, R and HÃ©bert, M and Tratt, E and ...	Excluded	wrong outcome
128	CoCoss-trial: concurrent comparison of self-sampling devices for HPV-detection	2021	Ertik, FC and Kampers, J and HÃ¼lse, F and Stolte, C and ...	Excluded	wrong outcome
129	Randomized trial evaluating self-sampling for HPV DNA based tests for cervical cancer screening in Nigeria	2017	Modibbo, F and Iregbu, KC and Okuma, J and Leeman, A and ...	Excluded	wrong outcome
130	P179 Access to, and usage of, online postal sexually transmitted infection self-sampling services: a scoping review	2021	Sumray, K and Lloyd, K and Gibbs, J	Excluded	Review
131	Safety and acceptability of thermal ablation for treatment of human papillomavirus among women living with HIV in Western Kenya	2020	Mungo, C and Osongo, CO and Ambaka, J and Randa, MA and ...	Excluded	wrong outcome
132	Qualitative assessment of attitudes toward cervical cancer (CC) screening and HPV self-sampling among African American (AA) and Sub Saharan African Immigrant â€¦	2022	Adegboyega, A and Desmennu, AT and Dignan, M	Excluded	wrong study design
133	Attitudes to self-sampling of vaginal smear for human papilloma virus analysis among women not attending organized cytological screening	2007	WikstrÃ¶m, I and Stenvall, H and Wilander, E	Excluded	wrong outcome
134	Utilizing first void urine for high-risk HPV testing for cervical cancer screening in HIV-positive women in Katete, Zambia	2023	Kaoma, M and Olayemi, O and ...	Excluded	wrong outcome
135	Comparison of anal cancer screening strategies including standard anoscopy, anal cytology, and HPV genotyping in HIV-positive men who have sex with â€¦	2018	Pernot, S and Boucheron, P and PÃ©rÃ©, H and Lucas, ML and ...	Excluded	wrong study design
136	Two methods of self-sampling compared to clinician sampling to detect reproductive tract infections in Gugulethu, South Africa	2006	Wijgert, J van de and Altini, L and Jones, H and Kock, A de and ...	Excluded	Wrong participants
137	Feasibility and acceptability of smartphone-based cervical cancer screening among HIV-positive women in Western Kenya	2021	Mungo, C and Osongo, CO and Ambaka, J and Randa, MA and ...	Excluded	Wrong participants
138	Reactions of women underscreened for cervical cancer who received unsolicited human papillomavirus self-sampling kits	2020	Malone, C and Tiro, JA and Buist, DSM and Beatty, T and ...	Excluded	Wrong participants
139	â€¦ of an integrated home-based approach for genital multi-pathogen screening in women, including female genital schistosomiasis, HPV, Trichomonas and HIV in â€¦	2023	Shanaube, K and Ndubani, R and Kelly, H and Webb, E and Mayaud, P and ...	Excluded	Wrong participants
140	Muslim immigrant women's views on cervical cancer screening and HPV self-sampling in Ontario, Canada	2016	Vahabi, M and Lofters, A	Excluded	Wrong location
141	Protocol: Human papillomavirus self-sampling for cervical cancer screening among women in sub-Saharan Africa: a scoping review protocol	2022	Dzobo, M and Dzinamarira, T and Kgarosi, K and ...	Excluded	Review
142	Self-collection for cervical screening programs: from research to reality	2020	Hawkes, D and Keung, MHT and Huang, Y and McDermott, TL and ...	Excluded
143	HPV self-sampling for primary cervical cancer screening: a review of diagnostic test accuracy and clinical evidenceâ€“an update	2019	Chao, YS and McCormack, S	Excluded	Review
144	Leveraging COVID-era innovation for cervical cancer screening: Clinician awareness and attitudes toward self-sampling and rapid testing for HPV detection	2023	Rodriguez, NM and Brennan, LP and Claure, L and Balian, LN and ...	Excluded	Wrong participants
145	The acceptability of a self-lavaging device compared to pelvic examination for cervical cancer screening among low-income women	2012	Jones, HE and Brudney, K and Sawo, DJ and Lantigua, R and ...	Excluded	wrong outcome
146	Home-based HPV self-sampling assisted by a cloud-based electronic data system: Lessons learnt from a pilot community cervical cancer screening campaign â€¦	2020	Jede, F and Brandt, T and Gedefaw, M and Wubneh, SB and ...	Excluded	Pilot study
147	Clinical performance of high-risk HPV testing on self-samples versus clinician samples in routine primary HPV screening in the Netherlands: an observational â€¦	2021	Inturrisi, F and Aitken, CA and Melchers, WJG and ...	Excluded	Wrong location
148	Cervicovaginal and anal self-sampling for HPV testing in a transgender and gender diverse population assigned female at birth: comfort, difficulty, and â€¦	2023	Welsh, EF and Andrus, EC and Sandler, CB and Moravek, MB and ...	Excluded	Wrong location
149	Influence of spirituality and modesty on acceptance of self-sampling for cervical cancer screening	2015	Dareng, EO and Jedy-Agba, E and Bamisaye, P and Modibbo, F Isa and ...	Excluded	Wrong location
150	Randomized clinical trial of PCRâ€“determined human papillomavirus detection methods: self-sampling versus clinician-directedâ€“biologic concordance and women's â€¦	2002	Harper, DM and Noll, WW and Belloni, DR and Cole, BF	Excluded	Wrong location
151	Vaginal self-sampling as a diagnosis tool in low-income countries and potential applications for exploring the infectious causes of miscarriage	2017	Lagier, JC and Diagne, N and Fenollar, F and Tamalet, C and ...	Excluded	wrong study design
152	Uptake of cervical cancer screening in Ethiopia by self-sampling HPV DNA compared to visual inspection with acetic acid: a cluster randomized trial	2019	Gizaw, M and Teka, B and Ruddies, F and Abebe, T and ...	Excluded	Wrong participants
153	Effect of self-collection of HPV DNA offered by community health workers at home visits on uptake of screening for cervical cancer (the EMA study): a â€¦	2015	Arrossi, S and Thouyaret, L and Herrero, R and ...	Excluded	Wrong participants
154	â€¦ Prevention of mother to child transmission of HIV (PMTCT) program in Burkina Faso: how high is the coverage of voluntary counselling and HIV Testing (VCT) services â€¦	2011	Traore, HA and Some, E and Meda, N and Nagot, N and ...	Excluded	Wrong participants
155	P182 Identifying the PrEP Gap: A systematic review exploring equity in the HIV-PrEP care continuum in high income countries	2021	Cabecinha, M and Solomon, D and Rait, G and Saunders, J and ...	Excluded	Review
156	The potential role of selfâ€sampling for highâ€risk human papillomavirus detection in cervical cancer screening	2011	Schmeink, CE and Bekkers, RLM and ...	Excluded	Wrong participants
157	â€¦ screening and treatment for women living with HIV at a rural referral hospital in Tanzania: protocol of a before-and-after study exploring HPV testing and novel â€¦	2023	Salvo, I Di and Mnzava, D and Nicoletti, GJ and Senkoro, E and ...	Excluded	Wrong participants
158	Development of a cervical cancer prevention text-messaging program for women living with HIV	2023	Ciceron, AC and Berg, CJ and Clausen, M and ...	Excluded	Wrong participants
159	Evaluating culturally-targeted fear appeal messages for HPV self-sampling among Jamaican women: A qualitative formative research study	2021	McFarlane, SJ and Morgan, SE	Excluded	wrong study design
160	Self-sampling and HPV DNA testing for cervical precancer screening in a cohort of nuns in Ghana: a cross-sectional cohort study	2023	Effah, K and Tekpor, E and Amuah, JE and Essel, NOM and ...	Excluded	Wrong participants
161	Cervical cancer screening postpandemic: self-sampling opportunities to accelerate the elimination of cervical cancer	2021	Lozar, T and Nagvekar, R and Rohrer, C and ...	Excluded	Wrong participants
162	Feasibility of human papillomavirus self-sampling to combat COVID-19-related disruptions to cervical cancer screening: a cross-sectional survey	2022	Wong, ELY and Wong, CNS and Cheung, AWL and ...	Excluded	wrong outcome
163	Performance of human papillomavirus testing on self-collected versus clinician-collected samples for the detection of cervical intraepithelial neoplasia of grade 2 or â€¦	2019	Polman, NJ and Ebisch, RMF and Heideman, DAM and ...	Excluded	wrong outcome
164	Optimizing screening for sexually transmitted infections in men using self-collected swabsâ€“a systematic review	2018	Yared, N and Horvath, K and Fashanu, O and Zhao, R and ...	Excluded	Review
165	Exploring the Determinants of HPV Self-Sampling among Low-Income Women: An Application of the Theory of Planned Behavior	2022	Isada, S	Excluded	wrong study design
166	Role of self-sampling for cervical cancer screening: diagnostic test properties of three tests for the diagnosis of HPV in rural communities of Cuenca, Ecuador	2022	Crespo, B Vega and Neira, VA and Segarra, J OrtÃ­z and ...	Excluded	wrong outcome
167	Assessing the prevalence of Female Genital Schistosomiasis and comparing the acceptability and performance of health worker-collected and self-collected â€¦	2023	Ursini, T and Scarso, S and Mugassa, S and Othman, JB and ...	Excluded	wrong outcome
168	Acceptability of cervical cancer screening using visual inspection among women attending a childhood immunization clinic in Uganda	2017	Li, M and Nyabigambo, A and Navvuga, P and Nuwamanya, E and ...	Excluded	wrong outcome
169	HPV self-sampling article collection: e-manuscript summaries	2018	Wood, B and Lofters, A and Vahabi, M and McLachlan, E and ...	Excluded	wrong outcome
170	Patient satisfaction with human papillomavirus self-sampling in a cohort of ethnically diverse and rural women in Yunnan Province, China	2020	Goldstein, A and Plafker, B and Stamper, S and ...	Excluded	wrong location
171	Assessing women's willingness to collect their own cervical samples for HPV testing as part of the ASPIRE cervical cancer screening project in Uganda	2011	Mitchell, S and Ogilvie, G and Steinberg, M and Sekikubo, M and ...	Excluded	wrong outcome
172	Time and temperature dependent analytical stability of dry-collected Evalyn HPV self-sampling brush for cervical cancer screening	2018	Ejegod, DM and Pedersen, H and Alzua, GP and Pedersen, C and ...	Excluded	wrong outcome
173	Vaginal self-sampling for HPV infection as a primary cervical cancer screening tool in a Haitian population	2015	Boggan, JC and Walmer, DK and Henderson, G and ...	Excluded	Wrong location
174	The acceptability of self-collected samples for HPV testing vs. the pap test as alternatives in cervical cancer screening	2002	Dzuba, IG and DÃ­az, EY and Allen, B and Leonard, YF and ...	Excluded	wrong outcome
175	Preliminary acceptability of a home-based peripheral blood collection device for viral load testing in the context of analytical treatment interruptions in HIV cure â€¦	2022	DubÃ©, K and Eskaf, S and Hastie, E and Agarwal, H and Henley, L and ...	Excluded	wrong outcome
176	Feasibility and acceptability of a novel cervicovaginal lavage self-sampling device among women in Kigali, Rwanda	2013	Ndayisaba, G and Verwijs, MC and Eeckhoudt, S van and ...	Excluded	wrong outcome
177	Anal cancer prevention perspectives among foreign-born latino HIV-infected gay and bisexual men	2018	Koskan, AM and Fernandez-Pineda, M	Excluded	wrong study participant
178	Cervical cancer screening and HPV vaccine acceptability among rural and urban women in Kilimanjaro Region, Tanzania	2015	Cunningham, MS and Skrastins, E and Fitzpatrick, R and Jindal, P and ...	Excluded	wrong outcome
179	Participatory innovation for human papillomavirus screening to accelerate the elimination of cervical cancer	2021	Rodriguez, NM	Excluded	wrong outcome
180	Evaluation of the 'Colli-Pee', a first-void urine collection device for self-sampling at home for the detection of sexually transmitted infections, versus a routine â€¦	2019	Baetselier, I De and Smet, H and Abdellati, S and Deken, B De and ...	Excluded	wrong outcome
181	â€œWe are looking at the future right nowâ€: community acceptability of a home-based viral load test device in the context of HIV cure-related research with analytical â€¦	2022	DubÃ©, K and Kanazawa, J and Roebuck, C and ...	Excluded	wrong outcome
182	Acceptability and safety of thermal ablation to prevent cervical cancer in sub-Saharan Africa	2022	Metaxas, T and Kenfack, B and Sormani, J and ...	Excluded	wrong outcome
183	study in Zambia [version 1; peer review: awaiting peer review]		Phiri, CR and Sturt, AS and Webb, EL and Chola, N and Hayes, R and ...	Excluded	Review
184	HPV knowledge, screening barriers and facilitators, and sources of health information among women living with HIV: perspectives from the DC community â€¦	2022	Ciceron, AC and Jeon, MJ and Monroe, AK and Clausen, ME and ...	Excluded	wrong outcome
185	World Health Organization/United Nations University International Institute for Global Healthmeeting on economic and financing considerations of self-care â€¦	2020	Organization, World Health	Excluded	wrong outcome
186	Cervical cancer screening among HIV-infected women in Western Kenya: Evaluation of the safety, acceptability, and efficacy of an alternative ablation method â€¦		Mungo, C and Zhang, L	Excluded	wrong outcome
187	Feasibility, accuracy and acceptability of self-sampled human papillomavirus testing using careHPV in Cambodia: a cross-sectional study	2023	Hang, S and Haruyama, R and Uy, K and Fujita, N and Kimura, T and ...	Excluded	wrong outcome
188	Are self-collected samples comparable to physician-collected cervical specimens for human papillomavirus DNA testing? A systematic review and meta-analysis	2007	Petignat, P and Faltin, DL and Bruchim, I and TramÃ¨r, MR and ...	Excluded	Review
189	Rationale and design of the Prevent Anal Cancer Self-Swab Study: a protocol for a randomised clinical trial of home-based self-collection of cells for anal â€¦	2021	Nyitray, AG and Schick, V and Swartz, MD and Giuliano, AR and ...	Excluded	wrong outcome
190	Home Sample Collection for HPV Found Feasible, Specific	2006	BRUNK, D	Excluded	wrong outcome
191	Implementation of a cervical cancer screening strategy using HPV self-sampling for women living in rural areas	2020	Possati-Resende, JC and Vazquez, FL and Pantano, NP and ...	Excluded	wrong outcome
192	Understanding Patients' perspectives and information needs following a positive home human papillomavirus self-sampling kit result	2019	Tiro, JA and Betts, AC and Kimbel, K and Buist, DSM and ...	Excluded	wrong outcome
193	Human Papillomavirus Self-sampling	2023	Singhal, S and Kamboj, S	Excluded	wrong outcome
194	The Implementation of a Primary HPV Self-Testing Cervical Screening Program in Malaysia through Program ROSEâ€”Lessons Learnt and Moving Forward	2022	Woo, YL and Khoo, SP and Gravitt, P and Hawkes, D and Rajasuriar, R and ...	Excluded	wrong outcome
195	Self-collection of vaginal specimens for human papillomavirus testing in cervical cancer prevention (MARCH): a community-based randomised controlled trial	2011	Lazcano-Ponce, E and Lorincz, AT and Cruz-Valdez, A and ...	Excluded	wrong outcome
196	Comment on Self-Sampling Methodology Impression for Cervical Cancer Screening	2023	Kleebayoon, A and Wiwanitkit, V	Excluded	wrong outcome
197	Self-sampling versus physician-sampling for human papillomavirus testing	2005	Agorastos, T and Dinas, K and Lloveras, B and ...	Excluded	wrong outcome
198	Cervical cancer prevention in South Africa: HPV vaccination and screening both essential to achieve and maintain a reduction in incidence	2015	Botha, MH and Richter, KL	Excluded	wrong outcome
199	Self-sampling coupled to the detection of HPV 16 and 18 E6 protein: A promising option for detection of cervical malignancies in remote areas	2018	Torres, KL and MariÃ±o, JM and Rocha, DA Pires and Mello, MB de and ...	Excluded	wrong outcome
200	Human Papillomavirus Genotypes Infecting the Anal Canal and Cervix in HIV+ Men and Women, Anal Cytology, and Risk Factors for Anal Infection	2023	Conde-FerrÃ¡ez, L and Chan-Mezeta, A and GÃ³mez-Carballo, JG and ...	Excluded	wrong outcome
201	â€¦ for anal human papillomavirus type 16 infection and assessing the acceptability of screening for anal cancer and its precursors in women living with HIV	2016	Kaufman, E	Excluded	wrong outcome
202	Prevention of cervical cancer through two HPV-based screen-and-treat implementation models in Malawi: protocol for a cluster randomized feasibility trial	2021	Tang, JH and Smith, JS and McGue, S and ...	Excluded	wrong outcome
203	Human papillomavirus testing using existing nucleic acid testing platforms to screen women for cervical cancer: implementation studies from five sub-Saharan â€¦	2023	Joseph, J and Demke, O and Ameyan, L and Bitilinyu-Bango, J and ...	Excluded	wrong outcome
204	Comparability of self-collected vaginal swabs and physician-collected cervical swabs for detection of human papillomavirus infections in Rakai, Uganda	2007	Safaeian, M and Kiddugavu, M and Gravitt, PE and ...	Excluded	wrong outcome
205	Cervical Cancer Elimination in Low-and-middle-income countries: The Role of Cost and Empowerment in the Implementation of Human Papillomavirus Self-Sampling	2021	Shin, MBY	Excluded	wrong outcome
206	P1-S6. 12 The contribution of a Chlamydia screening programme to testing and case-finding in addition to regular STI-care in three regions of The Netherlands	2011	Broek, IVF Van den and GÃ¶tz, HM and Brouwers, E and ...	Excluded	wrong location
207	High-risk human papillomavirus detection in self-collected vaginal samples compared with healthcare worker collected cervical samples among women â€¦	2021	Tiiti, TA and Mashishi, TL and Nkwinika, VV and ...	Excluded	wrong outcome
208	Cervical dysplasia and high-risk human papillomavirus infections among HIV-infected and HIV-uninfected adolescent females in South Africa	2014	Adler, DH and Wallace, M and Bennie, T and Mrubata, M and ...	Excluded	wrong outcome
209	Using GIS to Understand Cervical Cancer Screening Behaviors among Women Living with HIV (WLWH) in Ghana	2022	Owusu, AB and Asare, M and Owusu, R	Excluded	wrong outcome
210	Eliminating cervical cancer in mali and senegal, two sub-saharan countries: Insights and optimizing solutions	2020	Haque, A and Kouriba, B and AÃ¯ssatou, N and Pant, A	Excluded	wrong outcome
211	Human papillomavirus (HPV) self-sampling among never-and under-screened indigenous Maori, Pacific and Asian women in Aotearoa New Zealand: A Feasibility â€¦	2021	McPherson, G and Puloka, A and ...	Excluded	wrong location
212	Concordance of Primary Human Papillomavirus Testing Among Clinicians and Patients: A Systematic Review	2023	Beaverson, S and Cyrus, JW and Huffstetler, AN	Excluded	Review
213	Cervical Cancer-Related Knowledge, Attitudes, Practices and Self-Screening Acceptance Among Patients, Employees, and Social Media Followers of Major Brazilian â€¦	2022	Perez, L and Tran, K and Alvarenga-Bezerra, V and ...	Excluded	Wrong location
214	Comparison of cervical cancer screening by self-sampling papillomavirus test versus pap-smear in underprivileged women in France	2021	Reques, L and Rolland, C and Lallemand, A and Lahmidi, N and ...	Excluded	Wrong location
215	Looking ahead: A case for human papillomavirus testing of selfâ€sampled vaginal specimens as a cervical cancer screening strategy	2011	Gravitt, PE and Belinson, JL and Salmeron, J and ...	Excluded	wrong outcome
216	Screening for cervical cancer among HIV-positive and HIV-negative women in Cameroon using simultaneous co-testing with careHPV DNA testing and visual â€¦	2018	Cholli, P and Bradford, L and Manga, S and Nulah, K and Kiyang, E and ...	Excluded	wrong outcome
217	The Impact of Body Mass Index and Medical Conditions on Home-based Anal Self-Sampling	2023	Nitkowski, J and Fernandez, ME and Ridolfi, T and Chiao, E and ...	Excluded	wrong outcome
218	Results of Self-Sampling Methodology Impression for Cervical Cancer Screening in Mongolia	2022	Tsedenbal, B and Enebish, G and ...	Excluded	wrong location
219	Acceptability of a self-sampling technique to collect vaginal smears for gram stain diagnosis of bacterial vaginosis	2004	Boskey, ER and Atherly-Trim, SA and O'Campo, PJ and ...	Excluded	wrong outcome
220	Self-collected cervicovaginal sampling for site-of-care primary HPV-based cervical cancer screening: a pilot study in a rural underserved Greek population	2017	Chatzistamatiou, K and Chatzaki, Î• and ...	Excluded	Pilot study
221	Acceptability and feasibility of repeated mucosal specimen collection in clinical trial participants in Kenya	2014	Omosa-Manyonyi, G and Park, H and Mutua, G and Farah, B and ...	Excluded	wrong outcome
222	Barriers to cervical screening and interest in self-sampling among women who actively decline screening	2018	Bennett, KF and Waller, J and Chorley, AJ and ...	Excluded	wrong outcome
223	Combining cervical cancer screening for mothers with schoolgirl vaccination during human papillomavirus (HPV) vaccine implementation in South Africa: results from â€¦	2022	Dreyer, G and Botha, MH and Snyman, LC and Visser, C and ...	Excluded	wrong outcome
224	Using a multimethod approach to develop implementation strategies for a cervical self-sampling program in Kenya	2017	Podolak, I and Kisia, C and ...	Excluded	wrong outcome
225	Comparison of patient-and clinician-collected anal cytology samples to screen for human papillomavirusâ€“associated anal intraepithelial neoplasia in men who have â€¦	2008	Chin-Hong, PV and Berry, JM and Cheng, SC and ...	Excluded	wrong outcome
226	Women's views on cervical cancer screening. A qualitative study of barriers to screening and HPV self-sampling acceptability	2013	BURTON-JEANGROS, C and FARGNOLI, V	Excluded	wrong study design
227	Comparing the characteristics of users of an online service for STI self-sampling with clinic service users: a cross-sectional analysis	2018	Barnard, S and Free, C and Bakolis, I and Turner, KME and ...	Excluded	wrong outcome
228	Barriers to cervical cancer prevention in rural Cameroon: a qualitative study on healthcare providers' perspective	2021	Roux, AN and Kenfack, B and Ndjalla, A and Sormani, J and Wisniak, A and ...	Excluded	wrong study design
229	Self-collection tools for routine cervical cancer screening: a review	2014	Othman, NH and Zaki, FHM	Excluded	Review
230	Persistence and risk factors of high-risk human papillomavirus infection among HIV positive and HIV negative tanzanian women: a cohort study	2022	Swai, P and Rasch, V and Linde, DS and ...	Excluded	wrong outcome
231	Evaluating the Feasibility of Self-sampling using CareHPVâ„¢ and Treatment with Cryotherapy in Haiti	2018	Vaez, A	Excluded	Wrong location
232	Exploring the knowledge, attitudes, beliefs, and communication preferences of the general public regarding HPV: findings from CDC focus group research and â€¦	2007	Friedman, AL and Shepeard, H	Excluded	wrong outcome
233	Systematic Reviews to Inform Practice, May/June 2023	2023	Barger, MK and Howeâ€Heyman, A and ...	Excluded	Review
234	P1-S6. 09 An audit of management of prenatal syphilis serology in the STI Clinic, Calgary, AB, Canada	2011	Chu, A and Read, R and Scarrott, R	Excluded	Wrong location
235	Knowledge and experience of a cohort of HIV-positive and HIV-negative Ghanaian women after undergoing human papillomavirus and cervical cancer â€¦	2019	Stuart, A and Obiri-Yeboah, D and ...	Excluded	wrong outcome
236	Cervical cancer screening and treatment in Uganda	2017	Nakisige, C and Schwartz, M and Ndira, AO	Excluded	wrong outcome
237	P181 Public health decision-makers' perspectives on approaches to economic evaluation for sexually transmitted infection control programmes	2021	Bloch, S and Jackson, L and Frew, E and Ross, J	Excluded	wrong outcome
238	Validation study of a new dry self-sampling device for detection of human papilloma virus in cervical cancer screening	2019	Hurtado-Palau, L and Rey, M and Canadas, P and Serra, E and ...	Excluded	wrong outcome
239	Detection of HPV DNA in vaginal samples self-collected by women living with HIV treated through the Brazilian public health system: Prevalence and analysis â€¦	2023	Silveira, MF and Buffarini, R and Gaspar, PC and ...	Excluded	Wrong location
240	The Peru Cervical Cancer Prevention Study (PERCAPS): the technology to make screening accessible	2013	Levinson, KL and Abuelo, C and Salmeron, J and Chyung, E and ...	Excluded	Wrong location
241	A systematic review and meta-analysis of studies evaluating the performance of point-of-care tests for human papillomavirus screening	2017	Kelly, H and Mayaud, P and Segondy, M and Pai, NP and ...	Excluded	Review
242	Accuracy and cost-effectiveness of cervical cancer screening by high-risk HPV DNA testing of self-collected vaginal samples	2010	Balasubramanian, A and Kulasingam, SL and ...	Excluded	wrong outcome
243	Diagnostic accuracy of self collected vaginal specimens for human papillomavirus compared to clinician collected human papillomavirus specimens: a meta-analysis	2005	Ogilvie, GS and Patrick, DM and Schulzer, M and ...	Excluded	Review
244	Identifying factors influencing the uptake of viral illness care in transgender populations	2023	Kleiner, BB	Excluded	wrong study participant
245	Intervention to Increase Cervical Cancer Screening Behavior among Medically Underserved Women: Effectiveness of 3R Communication Model	2023	Asare, M and Elizondo, A and Dwumfour-Poku, M and Mena, C and ...	Excluded	wrong outcome
246	Performance of HPV testing, Pap smear and VIA in women attending cervical cancer screening in Kilimanjaro region, Northern Tanzania: a cross-sectional â€¦	2022	Mremi, A and Mchome, B and Mlay, J and Schledermann, D and ...	Excluded	wrong outcome
247	Evaluation of self-collected rectal swabs for the detection of bacteria responsible for sexually transmitted infections in a cohort of HIV-1-infected patients	2017	Edouard, S and Tamalet, C and ...	Excluded	wrong outcome
248	Participant experiences using novel home-based blood collection device for viral load testing in HIV cure trials with analytical treatment interruptions	2022	DubÃ©, K and Agarwal, H and Carter, WB and Dee, L and ...	Excluded	wrong outcome
249	A pilot study to evaluate an internet-based cervical cancer screening model based on self-sampling	2016	Wu, R and Qu, X and Du, H and Liu, Z and Hu, Q and Wang, C and Zhang, L and ...	Excluded	Pilot study
250	Blind sampling is superior to anoscope guided sampling for screening for anal intraepithelial neoplasia	2005	Vajdic, CM and Anderson, JS and Hillman, RJ and ...	Excluded	wrong outcome
251	HPV Testing in self collected samples in Uganda		Nakisige, C and Ogilvie, G	Excluded	wrong outcome
252	Community-based self-collected human papillomavirus screening in rural Zimbabwe	2019	Fitzpatrick, MB and El-Khatib, Z and Katzenstein, D and Pinsky, BA and ...	Excluded	wrong outcome
253	Assessing the feasibility of a rapid, high-volume cervical cancer screening programme using HPV self-sampling and digital colposcopy in rural regions of â€¦	2020	Goldstein, A and Goldstein, LS and Lipson, R and Bedell, S and ...	Excluded	wrong outcome
254	Implementation strategies to improve cervical cancer prevention in sub-Saharan Africa: a systematic review	2018	Johnson, LG and Armstrong, A and Joyce, CM and ...	Excluded	Review
255	Understanding integrated HPV testing and treatment of pre-cancerous cervical cancer in Burkina Faso, Cote d'Ivoire, Guatemala and Philippines: study â€¦	2023	Kabue, M and Gauvreau, CL and Daceney, N and Bertram, MM and ...	Excluded	wrong outcome
256	HPV Testing on Vaginal/Cervical Nurse Assisted Self-Samples Versus Clinician-Taken Specimens and EHE HPV Prevalence, in Adama Town, Ethiopia	2019	LH, E and VG, JP and AR, S and LL, R and PB, J	Excluded	wrong outcome
257	Comparison of Self-to Provider-Collected Cervical Screening with HPV DNA Test at Roi Et Province, Thailand during COVID-19 Pandemic.	2023	Eamratsameekool, W and ...	Excluded	wrong outcome
258	A review of screening strategies for cervical cancer in human immunodeficiency virus-positive women in sub-Saharan Africa	2017	Viviano, M and DeBeaudrap, P and Tebeu, PM and ...	Excluded	Review
259	Optimizing secondary prevention of cervical cancer: recent advances and future challenges	2017	Ogilvie, G and Nakisige, C and Huh, WK and ...	Excluded	wrong outcome
260	Evaluation of human papillomavirus detection by Abbott m2000 system on samples collected by FTA Eluteâ„¢ Card in a Chinese HIV-1 positive population	2016	Qin, Y and Zhang, H and Marlowe, N and Fei, M and Yu, J and Lei, X and ...	Excluded	wrong outcome
261	Self-collected versus clinician-collected samples for HSV-2 and HSV-2/HPV screening in HIV-infected and-uninfected women in the TapajÃ³s region, Amazon, Brazil	2019	Rodrigues, LLS and Pilotto, JH and Lima, LRP and ...	Excluded	Wrong location
262	Pilot study of the utility and acceptability of tampon sampling for the diagnosis of Neisseria gonorrhoeae and Chlamydia trachomatis infections by duplex realtime â€¦	2010	Phd, PTK and Phd, SNT and Crosatti, M and ...	Excluded	Pilot study
263	A pilot study of risk-stratified cervical cancer screening	2021	Wang, J and ElfstrÃ¶m, KM and Borgfeldt, C and ...	Excluded	Pilot study
264	Cervical cancer prevention: Human papillomavirus testing as primary screening	2022	Desai, S and Zhu, MJ and Lapidosâ€Salaiz, I	Excluded	wrong outcome
265	Home-based urinary HPV DNA testing in women who do not attend cervical cancer screening clinics	2015	Ducancelle, A and Reiser, J and Pivert, A and ...	Excluded	wrong outcome
266	Comparison of human papillomavirusâ€based cervical cancer screening strategies in Tanzania among women with and without HIV	2023	Kahesa, C and Thomsen, LT and Linde, DS and ...	Excluded	wrong outcome
267	Cervical cancer screening through human papillomavirus testing in community health campaigns versus health facilities in rural western Kenya	2018	Huchko, MJ and Ibrahim, S and Blat, C and ...	Excluded	wrong outcome
268	Secondary prevention of cervical cancer	2018	Basu, P and Mittal, S and Vale, DB and Kharaji, YC	Excluded	wrong outcome
269	Secondary Prevention of Anal Cancer Among Men Living With HIV: Acceptability and Suitability of Anal Pap Cytology and HPV DNA Type Testing	2021	Gillis, JL	Excluded	wrong outcome
270	Reasons for not attending cervical cancer screening and associated factors in Rural Ethiopia	2020	Gizaw, M and Teka, B and Ruddies, F and Kassahun, K and ...	Excluded	wrong outcome
271	Prevention and control of HPV and HPV-related cancers in France: the evolving landscape and the way forwardâ€“a meeting report	2023	Waheed, DN and Olivier, CW and Riethmuller, D and Franco, EL and ...	Excluded	Wrong location
272	Human Papillomavirus associated prevention: Knowledge, attitudes, and perceived risks among men who have sex with men and transgender women in â€¦	2022	Ejaz, M and EkstrÃ¶m, AM and Ahmed, A and ...	Excluded	wrong study participant
273	Awareness of cervical cancer and willingness to be vaccinated against human papillomavirus in Mozambican adolescent girls	2018	BardajÃ­, A and Mindu, C and Augusto, OJ and Casellas, A and ...	Excluded	Wrong location
274	Optimising human papillomavirus self-testing for high risk women	2011	Richman, AR and Brewer, NT and Liebman, AK and ...	Excluded	wrong outcome
275	Human papillomavirus detection in self-collected vaginal specimens and matched clinician-collected cervical specimens	2007	Khanna, N and Mishra, SI and Tian, G and Tan, MT and ...	Excluded	wrong outcome
276	Rationale and design of the HOME trial: a pragmatic randomized controlled trial of home-based human papillomavirus (HPV) self-sampling for increasing cervical â€¦	2018	Winer, RL and Tiro, JA and Miglioretti, DL and Thayer, C and ...	Excluded	wrong outcome
277	Screening injecting drug users for sexually transmitted infections and blood borne viruses using street outreach and self collected sampling	2005	Bradshaw, CS and Pierce, LI and Tabrizi, SN and ...	Excluded	wrong outcome
278	Low human papillomavirus (HPV) knowledge related to low risk perception among men living with HIV: Implications for HPV-associated disease prevention	2020	Gillis, JL and Grennan, T and Grewal, R and Ogilvie, G and Gaspar, M and ...	Excluded	wrong study participant
279	Sexually transmitted infections among HIV-infected and HIV-uninfected women in the TapajÃ³s region, Amazon, Brazil: Self-collected vs. clinician-collected â€¦	2019	Rodrigues, LLS and Hardick, J and Nicol, AF and Morgado, MG and ...	Excluded	wrong location
280	Comparison of self-collected vaginal, vulvar and urine samples with physician-collected cervical samples for human papillomavirus testing to detect high-grade â€¦	2000	Sellors, JW and Lorincz, AT and Mahony, JB and Mielzynska, I and ...	Excluded	wrong outcome
281	Direct access for patients to diagnostic testing and results using eHealth: systematic review on eHealth and diagnostics	2022	Versluis, A and Schnoor, K and Chavannes, NH and ...	Excluded	Review
282	Cervical cancer prevention: new tools and old barriers	2010	Scarinci, IC and Garcia, FAR and Kobetz, E and ...	Excluded	wrong outcome
283	Views and Experiences of Mucosal Sampling in HIV Clinical Research among Kenyan Volunteers		Emily, N and Joyce, O and Robert, LR and Anzala, O	Excluded	wrong outcome
284	Awareness of Young Japanese Women on HPV Self-Sampling Trial using Opt-in Method	2019	Tada, S and Ito, Y and Nagai, N and Nakamura, K and Nohara, K and ...	Excluded	wrong outcome
285	Methods in HPV Surveillance: Experiences from a Population-Based Study of HP V Infection among Women in the San Juan Metropolitan Area of Puerto Rico	2015	Ortiz, AP and Marrero, E and MuÃ±oz, C and PÃ©rez, CM and ...	Excluded	wrong outcome
286	Training, supervision, and competence assessment of Cameroonian health care providers using HPV self-sampling, triage by visual inspection, and treatment â€¦	2022	Frund, C and Kenfack, B and Sormani, J and Wisniak, A and ...	Excluded	wrong outcome
287	Cervical cancer screening preferences among trans-masculine individuals: patient-collected human papillomavirus vaginal swabs versus provider-administered Pap â€¦	2017	McDowell, M and Pardee, DJ and Peitzmeier, S and Reisner, SL and ...	Excluded	wrong outcome
288	A novel cervical cancer screen-triage-treat demonstration project with HPV self-testing and thermal ablation for women in Malawi: protocol for a single-arm â€¦	2022	Chinula, L and McGue, S and Smith, JS and Saidi, F and Mkochi, T and ...	Excluded	wrong outcome
289	Self-sampling for HPV testing: increased cervical cancer screening participation and incorporation in international screening programs	2017	Gupta, S and Palmer, C and Bik, EM and Cardenas, JP and NuÃ±ez, H and ...	Excluded	wrong outcome
290	Cervical cancer screening programs for female sex workers: a scoping review	2023	Vimpere, L and Sami, J and Jeannot, E	Excluded	Review
291	Classical molecular tests using urine samples as a potential screening tool for human papillomavirus detection in human immunodeficiency virus-infected women	2013	Munoz, M and Camargo, M and Leon, SC Soto-De and ...	Excluded	wrong outcome
292	Implementing the 3Tâ€approach for cervical cancer screening in Cameroon: Preliminary results on program performance	2020	Levy, J and Preux, M De and Kenfack, B and Sormani, J and ...	Excluded	wrong outcome
293	Comparative assessment of test characteristics of cervical cancer screening methods for implementation in low-resource settings	2022	Asgary, R and Beideck, E and Naderi, R	Excluded	wrong outcome
294	P053 Detection of sexually transmitted pathogens from sediment of first-void urine in patients from greater zagreb area	2019	Vranes, J and Jurcevic, J and Knezevic, J and Ticic, V and ...	Excluded	wrong outcome
295	Overcoming barriers in HPV vaccination and screening programs	2017	Vorsters, A and Arbyn, M and Baay, M and Bosch, X and ...	Excluded	wrong outcome
296	Assessment of the fournierÂ® cervical specimen self-sampling device using the papanicolaou method	2012	Rocha, A da Silva and Schaeffer, PG and Meurer, L and ...	Excluded	wrong outcome
297	Human papillomavirus prevalence and risk factors among HIV-negative and HIV-positive women residing in rural Eastern Cape, South Africa	2020	Taku, O and Businge, CB and Mdaka, ML and Phohlo, K and ...	Excluded	wrong outcome
298	Prevalence and risk factors for carcinogenic human papillomavirus infections in rural Rakai, Uganda	2008	Safaeian, M and Kiddugavu, M and Gravitt, PE and ...	Excluded	wrong outcome
299	Implementing two randomized pragmatic trials of HPV self-sampling among underserved women: challenges and lessons learned	2020	Seay, J and Carrasquillo, O and Trevil, D and Gonzalez, M and ...	Excluded	wrong outcome
300	Preference for HPV-based cervical cancer screening: results of a choice-based conjoint study in Zambia	2015	Chamot, E and Mulambia, C and Kapambwe, S and ...	Excluded	wrong outcome
301	Cervical cancer risk factors and screening preferences among Muslim women in Monrovia, Liberia	2020	Afzal, O and Lieb, W and Lieber, M and Chowdhury, S and ...	Excluded	wrong outcome
302	â€¦ â„¢ human papillomavirus screening versus conventional cytology tests for the detection of precancerous and cancerous cervical lesions among women living with HIV â€¦	2022	Paboriboune, P and Phongsavan, K and ...	Excluded	wrong outcome
303	Feasibility of self-sampling and human papillomavirus testing for cervical cancer screening in First Nation women from Northwest Ontario, Canada: a pilot â€¦	2011	Zehbe, I and Moeller, H and Severini, A and Weaver, B and Escott, N and ...	Excluded	Pilot study
304	Awareness and Acceptability of Self-sampling for Human Papillomavirus Testing among Women in Rural Delta State.[Abstract presentation].	2021	Omowhara, BO and Maduka, O and Banjo, AAF and ...	Excluded	Abstract
305	Human papillomavirus vaccination and infection in young sexual minority men: the P18 cohort study	2019	Halkitis, PN and Valera, P and LoSchiavo, CE and ...	Excluded	wrong study participant
306	Argon plasma versus electrofulguration in the treatment of anal and perianal condylomata acuminata in patients with acquired immunodeficiency virus	2017	Braga, EA and Lopes, GJ and Saad, SS	Excluded	wrong outcome
307	Understanding the role of embarrassment in gynaecological screening: a qualitative study from the ASPIRE cervical cancer screening project in Uganda	2014	Teng, FF and Mitchell, SM and Sekikubo, M and Biryabarema, C and ...	Excluded	wrong study design
308	Addressing anal health in the HIV primary care setting: a disappointing reality	2010	Rosa-Cunha, I and Cardenas, GA and Dickinson, G and ...	Excluded	wrong outcome
309	Integration of HIV and cervical cancer screening perceptions of healthcare providers and policy makers in Uganda	2014	Kumakech, E and Andersson, S and ...	Excluded	wrong outcome
310	Public health approach to prevent cervical cancer in HIV-infected women in Kenya: Issues to consider in the design of prevention programs	2017	Menon, S and Rossi, R and Harmon, SG and Mabeya, H and ...	Excluded	wrong outcome
311	Low human papillomavirus (HPV) vaccine uptake among men living with human immunodeficiency virus (HIV): Cross-sectional findings from a clinical cohort	2021	Grewal, R and Grennan, T and Gillis, JL and Ogilvie, G and Gaspar, M and ...	Excluded	wrong outcome
312	High-risk human papillomavirus messenger RNA testing in physician-and self-collected specimens for cervical lesion detection in high-risk women, Kenya	2013	Ting, J and Mugo, N and Kwatampora, J and Hill, C and Chitwa, M and ...	Excluded	wrong outcome
313	HPV prevention and controlâ€“the way forward	2022	Vorsters, A and Bosch, FX and Poljak, M and Stanley, M and ...	Excluded	wrong outcome
314	Attitude to human papillomavirus deoxyribonucleic acid-based cervical cancer screening in antenatal care in Nigeria: a qualitative study	2017	Filade, TE and Dareng, EO and Olawande, T and ...	Excluded	wrong study design
315	The development of â€œautomated visual evaluationâ€ for cervical cancer screening: the promise and challenges in adapting deepâ€learning for clinical testing	2022	Desai, KT and Befano, B and Xue, Z and Kelly, H and ...	Excluded	wrong outcome
316	Investigating feasibility of 2021 WHO protocol for cervical cancer screening in underscreened populations: PREvention and SCReening Innovation Project â€¦	2022	Sultanov, M and Zeeuw, J and Koot, J and ...	Excluded	Protocol
317	A Study of Genital Human Papillomavirus (HPV) and Evaluation of HPV Testing for Cervical Cancer Screening in Women from the Eastern Cape Province, South â€¦	2021	Taku, O	Excluded	wrong outcome
318	The Peru Cervical Cancer Screening Study (PERCAPS): the design and implementation of a mother/daughter screen, treat, and vaccinate program in the Peruvian â€¦	2014	Abuelo, CE and Levinson, KL and Salmeron, J and ...	Excluded	wrong outcome
319	Introduction of HPV testing for cervical cancer screening in Central America: the Scale-Up project	2020	Holme, F and Jeronimo, J and Maldonado, F and Camel, C and ...	Excluded	wrong location
320	Anal cancer screening: Techniques and guidelines	2017	Cuming, T and Nathan, M	Excluded	wrong outcome
321	Cervical cancer in Nepal: current screening strategies and challenges	2022	Narasimhamurthy, M and Kafle, SU	Excluded	wrong outcome
322	A public health approach to cervical cancer screening in Africa through communityâ€based selfâ€administered HPV testing and mobile treatment provision	2020	Nakalembe, M and Makanga, P and Kambugu, A and ...	Excluded	wrong outcome
323	Cervical cancer screening in high-and low-resource countries: implications and new developments	2012	Hoppenot, C and Stampler, K and Dunton, C	Excluded	wrong outcome
324	â€¦ BETWEEN SELF-SAMPLING AND GYNECOLOGIST SAMPLING OF CERVICAL SPECIMEN FOR PAP CYTOLOGY AND HPV DNA DETECTION AMONG â€¦	2015	IBRAHIM, Z	Excluded	wrong outcome
325	Utilisation of cervical cancer screening among women living with HIV at Kenya's national referral hospital	2022	Kangethe, JM and Monroe-Wise, A and Muiruri, PN and ...	Excluded	wrong outcome
326	Evaluation of video-assisted HPV education in government-supported clinics in Western Kenya	2023	Dion, H and Choi, H and Huang, M and Sathyan, L and ...	Excluded	wrong outcome
327	Women's preference of specimen collection methods for human papillomavirus detection: A cross-sectional study of HIV-positive and HIVâ€“negative women in â€¦	2015	Manguro, GO	Excluded	wrong outcome
328	Validity of Vaginal Self-Collected Samples for Human Papillomavirus Deoxyribonucleic Acid Detection among Women in Rural Delta State, Nigeria	2022	Believe, O and Adekunbiola, B and Soter, A and ...	Excluded	wrong outcome
329	Cervical cancer prevention in transgender men: a review	2021	Weyers, S and Garland, SM and Cruickshank, M and ...	Excluded	Review
330	Patients' self-reported factors influencing cervical cancer screening uptake among HIV-positive women in low-and middle-income countries: An integrative â€¦	2020	Kasraeian, M and Hessami, K and Vafaei, H and Asadi, N and ...	Excluded	wrong outcome
331	Challenges in breast and cervical cancer control in Japan	2016	Hanley, SJB and Fujita, H and Tamakoshi, A and Dong, P and ...	Excluded	wrong outcome
332	Self-versus physician-collected samples for the follow-up of human papillomavirus-positive women in sub-Saharan Africa	2018	Viviano, M and Tran, PL and Kenfack, B and Catarino, R and ...	Excluded	wrong outcome
333	Randomized cross-sectional study to compare HIV-1 specific antibody and cytokine concentrations in female genital secretions obtained by menstrual cup â€¦	2015	Archary, D and Liebenberg, LJ and Werner, L and Tulsi, S and Majola, N and ...	Excluded	wrong outcome
334	New technologies and procedures for cervical cancer screening	2012	Cuzick, J and Bergeron, C and Doeberitz, M von Knebel and ...	Excluded	wrong outcome
335	Evaluation of ILEX SelfCerv for detection of high-risk human papillomavirus infection in gynecology clinic attendees at a tertiary hospital in South Africa	2021	Tiiti, TA and Mashishi, TL and Nkwinika, VV and Molefi, KA and ...	Excluded	wrong outcome
336	Participation in cervical screening by self-collection, Pap, or a choice of either in Brazil	2019	Castle, PE and Silva, VRS and Consolaro, MEL and Kienen, N and ...	Excluded	wrong location
337	Evaluation of HPV 16 PCR detection in self-compared with clinician-collected samples in women referred for colposcopy	2006	Daponte, A and Pournaras, S and Mademtzis, I and ...	Excluded	wrong outcome
338	Human papillomavirus testing using self-collected cervicovaginal samples versus doctor/nurse-collected samples for cervical cancer screening in women attending â€¦	2023	Tiiti, T	Excluded	wrong outcome
339	Why cervical self-sampling can aid radiotherapy in India in the COVID-19 era	2022	Gangopadhyay, A	Excluded	wrong outcome
340	Human papillomavirus and abnormal cervical lesions among HIV-infected women in HIV-discordant couples from Kenya	2020	Guthrie, BL and Rositch, AF and Cooper, JA and ...	Excluded	wrong outcome
341	School-Based Interventions on Human Papillomavirus in Africa: A Systematic Scoping Review	2023	Amzat, J and Kanmodi, KK and Aminu, K and Egbedina, EA	Excluded	Review
342	Acceptability and Feasibility of Genetic Testing to Assess Risk of HIV-Associated Neurocognitive Impairment among Thai Adolescents and Young Adults	2023	Santoro, AF and Ferraris, CM and Aghvinian, M and ...	Excluded	wrong outcome
343	Acting on the call for cervical cancer elimination: Planning tools for low-and middle-income countries to increase the coverage and effectiveness of screening â€¦	2022	Herrick, T and Thomson, KA and Shin, M and ...	Excluded	wrong outcome
344	Triage of HPV positivity in a high HIV prevalence setting: A prospective cohort study comparing visual triage methods and HPV genotype restriction in Botswana	2023	Luckett, R and Ramogolaâ€Masire, D and ...	Excluded	wrong outcome
345	HPV vaccine and cervical cancer policy and policymaking research interest in sub-Saharan Africa: A scoping review	2020	Asempah, E	Excluded	Review
346	Prospective evaluation of cervicovaginal self-and cervical physician collection for the detection of Chlamydia trachomatis, Neisseria gonorrhoeae â€¦	2018	Lockhart, A and Psioda, M and Ting, J and Campbell, S and ...	Excluded	wrong outcome
347	Shame and Embarrassment in Human Papilloma Virus (HPV) Screening for Cervical Cancer: A Narrative		Rosario-Ramos, LP and Acosta-MartÃ­nez, STM	Excluded	wrong outcome
348	Accelerating action on cervical screening in lower-and middle-income countries (LMICs) post COVID-19 era	2021	Woo, YL and Gravitt, P and Khor, SK and Ng, CW and Saville, M	Excluded	wrong outcome
349	Implementation research to accelerate scale-up of national screen and treat strategies towards the elimination of cervical cancer	2022	Broutet, N and Jeronimo, J and Kumar, S and Almonte, M and Murillo, R and ...	Excluded	wrong outcome
350	Preventive healthcare services use among transgender young adults	2018	McRee, AL and Gower, AL and Reiter, PL	Excluded	wrong outcome
351	HPV risk factors and screening among Malawian women	2016	Esber, AL	Excluded	wrong study design
352	Perceptions and experiences of Internet-based testing for sexually transmitted infections: systematic review and synthesis of qualitative research	2020	Spence, T and Kander, I and Walsh, J and Griffiths, F and ...	Excluded	Review
353	Vaginal self-sampling without preservative for human papillomavirus testing shows good sensitivity	2013	Darlin, L and Borgfeldt, C and Forslund, O and HÃ©nic, E and ...	Excluded	wrong outcome
354	Methylation markers for anal cancer screening: a repeated cross-sectional analysis of HIV-positive individuals, 2015-2016	2022	Vasavada, A	Excluded	wrong outcome
355	Preference of specimen collection methods for human papillomavirus detection for cervical cancer screening: a cross-sectional study of high-risk women in â€¦	2018	Manguro, GO and Masese, LN and ...	Excluded	wrong outcome
356	Human Papillomavirus Infections and Human Papillomavirus Associated Diseases in Nigeria: Distribution, Determinants and Control	2018	Dareng, EO	Excluded	wrong outcome
357	The epidemiology of sexually transmitted co-infections in HIV-positive and HIV-negative African-Caribbean women in Toronto	2013	Remis, RS and Liu, J and Loutfy, M and ...	Excluded	wrong location
358	Point-of-care testing with Xpert HPV for single-visit, screen-and-treat for cervical cancer prevention: a demonstration study in South Africa	2023	Denny, L and Saidu, R and Boa, R and Mbatani, N and Castor, D and ...	Excluded	wrong outcome
359	Global evidence reaffirms the case for routine HPV and potential HIV adolescent vaccination in South Africa	2014	Moodley, N and Gray, G	Excluded
360	HPV vaccine acceptability in Africa: a systematic review	2014	Cunningham, MS and Davison, C and Aronson, KJ	Excluded	Review
361	Effect of an IMB Model-based education on the acceptability of HPV vaccination among college girls in mainland China: A cluster RCT	2022	Si, M and Su, X and Jiang, Y and Wang, W and Zhang, X and Gu, X and ...	Excluded	wrong location
362	Examining the Diagnostic Performance of Vaginal, Self-Screening for High-Risk Human Papillomavirus in Port-au-Prince, Haiti	2013	Krueger, M	Excluded	wrong location
363	â€œCervical cancer screening: awareness is not enoughâ€. Understanding barriers to screening among women in West Cameroonâ€”a qualitative study using â€¦	2021	Moukam, AM Datchoua and ...	Excluded	wrong study design
364	SelfSampling Versus Physicians Sampling for Cervical Cancer Screening Agreement of Cytological Diagnoses	2016	Othman, NH and Zaki, FHM and Hussain, NHN and ...	Excluded	wrong outcome
365	Teboho Amelia Tiiti1, 2, Tebogo Loraine Mashishi1, Varsetile Varster Nkwinika1, 3, Ina Benoy2, 4	2021	Selabe, SG and Bogers, J and Lebelo, RL	Excluded	wrong outcome
366	Maximising the acceptability of extended time intervals between screens in the NHS Cervical Screening Programme: An online experimental study	2021	Hill, E and Nemec, M and Marlow, L and ...	Excluded	wrong outcome
367	Results of the women's self-performed anal pap trial in human immunodeficiency virusâ€“infected women	2016	McNeil, CJ and Kong, CS and Anglemyer, A and Levy, V and ...	Excluded	wrong outcome
368	The potential for vaginal self sampling to increase participation in cervical screening.	2014	Wedisinghe, L	Excluded	wrong outcome
369	Cervical cancer burden, status of implementation and challenges of cervical cancer screening in Association of Southeast Asian Nations (ASEAN) countries	2022	Zhao, S and Huang, L and Basu, P and Domingo, EJ and ...	Excluded	wrong outcome
370	Moving Human Papillomavirus (HPV) Self-Sampling Into Primary Care Settings: A Healthy-Equity Centered, Pre-Implementation Study To Address Cervical Cancer â€¦	2022	Xiong, S	Excluded	wrong location
371	Cervical cancer screening preferences among African American women in the Mississippi Delta	2013	Litton, AG and Castle, PE and Partridge, EE and ...	Excluded	wrong location
372	Comparison of non-invasive sampling methods for detection of HPV in rural African women	2005	Lack, N and West, B and Jeffries, D and Ekpo, G and Morison, L and ...	Excluded	wrong outcome
373	Progress and challenges in human papillomavirus and cervical cancer in southern Africa	2022	Ramogola-Masire, D and Luckett, R and ...	Excluded	wrong outcome
374	Performance of OncoE6 cervical test with collection methods enabling self-sampling	2018	Krings, A and DÃ¼ckelmann, AM and Moser, L and Gollrad, J and ...	Excluded	wrong outcome
375	Scaling up cervical cancer prevention in Western Kenya: Treatment access following a communityâ€based HPV testing approach	2021	Mungo, C and Ibrahim, S and Bukusi, EA and ...	Excluded	wrong outcome
376	Mandana Vahabi1, 2, Gauravi Mishra3, Sharmila Pimple3, Josephine Pui-Hing Wong1, 4, Momina Khan1	2023	Prakash, V and Anand, K and Narushima, M and Lofters, AK	Excluded	wrong outcome
377	Integrating HPV vaccination programs with enhanced cervical cancer screening and treatment, a systematic review	2022	Wirtz, C and Mohamed, Y and Engel, D and Sidibe, A and Holloway, M and ...	Excluded	Review
378	The impact of video-based educational interventions on cervical cancer, pap smear and HPV vaccines	2021	Drokow, EK and Effah, CY and Agboyibor, C and Sasu, E and ...	Excluded	wrong outcome
379	Cervical Cancer Protective Behavioral Patterns Among Mexican Women Living With HPV	2019	RodrÃ­guez, GM Guerra and Champion, JD and ...	Excluded	wrong location
380	Side effects and acceptability measures for thermal ablation as a treatment for cervical precancer in low-income and middle-income countries: a systematic â€¦	2022	Piret, EM and Payne, BA and Smith, LW and Trawin, J and ...	Excluded	Review
381	A systematic review of randomized control trials of HPV self-collection studies among women in sub-Saharan Africa using the RE-AIM framework	2021	Nwaozuru, U and Obiezu-Umeh, C and ...	Excluded	Review
382	Human papillomavirus (HPV) screening and cervical cancer burden. A Brazilian perspective	2015	Lorenzi, AT and SyrjÃ¤nen, KJ and Longatto-Filho, A	Excluded	wrong location
383	Acceptability of testing for anorectal sexually transmitted infections and self-collected anal swabs in female sex workers, men who have sex with men and â€¦	2018	Bell, S and Wapling, J and Ase, S and Boli-Neo, R and Vallely, AJ and ...	Excluded	wrong study participant
384	Impact of educational intervention on cervical cancer screening uptake among reproductive age women	2021	Akinola, A and Constance, MS	Excluded	wrong outcome
385	Cervical cancer screening in a lowâ€resource setting: a pilot study on an HPVâ€based screenâ€andâ€treat approach	2017	Kunckler, M and Schumacher, F and Kenfack, B and ...	Excluded	Pilot study
386	Effect of the environment on home-based self-sampling kits for anal cancer screening	2022	Nitkowski, J and Giuliano, A and Ridolfi, T and Chiao, E and ...	Excluded	wrong outcome
387	Diagnostic Infectious Diseases Testing Outside Clinics: A Global Systematic Review and Meta-Analysis	2020	Boehme, C and Kpokiri, EE and Marley, G and Tang, W and Fongwen, N and ...	Excluded	Review
388	Phase I of the DiaVACCS screening trial: study design, methods, population demographics and baseline results	2022	Dreyer, G and Snyman, LC and Merwe, FH Van der and ...	Excluded	wrong outcome
389	A qualitative investigation among men who have sex with men on the acceptability of performing a self-or partner anal exam to screen for anal cancer	2017	Butame, SA and Lawler, S and Hicks, JT and Wilkerson, JM and ...	Excluded	wrong study design
390	Detection and genotyping of human papillomavirus in self-obtained cervicovaginal samples by using the FTA cartridge: new possibilities for cervical cancer screening	2009	Lenselink, CH and Bie, RP de and Hamont, D van and ...	Excluded	wrong outcome
391	Tampon samplings with longer cervicovaginal cell exposures are equivalent to two consecutive swabs for the detection of high-risk human papillomavirus	2002	Harper, DM and Raymond, M and Noll, WW and Belloni, DR and ...	Excluded	wrong outcome
392	Randomized clinical evaluation of self-screening for anal cancer precursors in men who have sex with men	2006	Lampinen, TM and Miller, ML and Chan, K and Anema, A and ...	Excluded	wrong outcome
393	Global strategies for cervical cancer prevention	2016	Pimple, S and Mishra, G and Shastri, S	Excluded	wrong outcome
394	A framework for cervical cancer elimination in low-and-middle-income countries: a scoping review and roadmap for interventions and research priorities	2021	Shin, MB and Liu, G and Mugo, N and Garcia, PJ and Rao, DW and ...	Excluded	Review
395	Comparison of type-specific human papillomavirus data from self and clinician directed sampling	2005	Baldwin, S and Santos, C and Brown, EM and Nuno, T and Giuliano, A and ...	Excluded	wrong outcome
396	IPVS policy statement on HPV nucleic acid testing guidance for those utilising/considering HPV as primary precancer screening: Quality Assurance and Quality â€¦	2023	Garland, SM and Iftner, T and Cuschieri, K and Kaufmann, AM and ...	Excluded	wrong outcome
397	The penile microbiota in uncircumcised and circumcised men: relationships with HIV and human papillomavirus infections and cervicovaginal microbiota	2020	Onywera, H and Williamson, AL and Ponomarenko, J and ...	Excluded	wrong outcome
398	Knowledge, attitudes and awareness of the human papillomavirus among health professionals in New Zealand	2018	Sherman, SM and Bartholomew, K and Denison, HJ and Patel, H and ...	Excluded	wrong location
399	Pap testing in a high-income country with suboptimal compliance levels: a survey on acceptance factors among Sicilian women	2018	Restivo, V and Costantino, C and Marras, A and Napoli, G and ...	Excluded	wrong study design
400	Pasifika women's knowledge and perceptions of cervical-cancer screening and the implementation of self-testing in Aotearoa New Zealand: A qualitative â€¦	2022	Brewer, N and Foliaki, S and Gray, M and Potter, JD and ...	Excluded	wrong study design
401	â€¦ , self-collected vaginal swab, and cervical swab samples for detecting human papillomavirus (HPV) with Roche Cobas HPV, Anyplex II HPV, and RealTime HR-S HPV â€¦	2019	Cho, HW and Ouh, YT and Hong, JH and Min, KJ and So, KA and ...	Excluded	wrong outcome
402	Self-sampled multi-anatomic site testing for uncovering the community burden of undiagnosed Chlamydia trachomatis and Neisseria gonorrhoeae infection in men â€¦	2023	Wong, NS and Chan, DPC and Chung, SL and Kwan, TH and Lee, KCK and ...	Excluded	wrong study participant
403	Changing from clinician-collected to self-collected throat swabs for oropharyngeal gonorrhea and chlamydia screening among men who have sex with men	2020	Chow, EPF and Bradshaw, CS and Williamson, DA and ...	Excluded	wrong study participant
404	Female human papillomavirus (HPV) vaccination: global uptake and the impact of attitudes	2013	Hopkins, TG and Wood, N	Excluded	wrong study participant
405	Factors associated with anal cancer screening uptake in men who have sex with men living with HIV: a cross-sectional study	2020	Vanhaesebrouck, A and Pernot, S and Pavie, J and ...	Excluded	wrong study participant
406	Knowledge and awareness of HPV vaccine and acceptability to vaccinate in sub-Saharan Africa: a systematic review	2014	Perlman, S and Wamai, RG and Bain, PA and Welty, T and Welty, E and ...	Excluded	Review
407	Variation in cervical cancer screening preferences among medically underserved individuals in the United States: A systematic review	2020	Biddell, CB and O'Leary, MC and Wheeler, SB and ...	Excluded	Review
408	A Family-Centered Sexual Health Intervention to Promote Cervical Cancer Screening Uptake Among Low-Income Rural Women in India: Protocol for a â€¦	2022	Vahabi, M and Lofters, AK and Mishra, G and ...	Excluded	wrong location
409	Effect of cervical cancer education and provider recommendation for screening on screening rates: A systematic review and meta-analysis	2017	Musa, J and Achenbach, CJ and O'Dwyer, LC and Evans, CT and ...	Excluded	Review
410	Evaluation of a new APTIMA specimen collection and transportation kit for high-risk human papillomavirus E6/E7 messenger RNA in cervical and vaginal samples	2014	Chernesky, M and Jang, D and Gilchrist, J and Elit, L and Lytwyn, A and ...	Excluded	wrong outcome
411	Reliability of self-collected versus provider-collected vaginal swabs for the diagnosis of bacterial vaginosis	2008	Kashyap, B and Singh, R and Bhalla, P and ...	Excluded	wrong outcome
412	HPV in minority populations	2017	Alberts, CJ	Excluded	wrong outcome
413	Self-collection of genital human papillomavirus specimens in heterosexual men	2009	Ogilvie, GS and Taylor, DL and Achen, M and Cook, D and ...	Excluded	wrong study participant
414	Impact of a personalised, digital, HIV self-testing app-based program on linkages and new infections in the township populations of South Africa	2021	Pai, N and Esmail, A and Chaudhuri, PS and Oelofse, S and ...	Excluded	wrong outcome
415	Baseline assessment of prevalence and geographical distribution of HPV types in Chile using self-collected vaginal samples	2008	Readi, C Ferreccio and CorvalÃ¡n, A and Maira, P Margozzini and ...	Excluded	wrong outcome
416	The cost-effectiveness of human papillomavirus self-collection among cervical cancer screening non-attenders in El Salvador	2020	Campos, NG and Alfaro, K and Maza, M and Sy, S and Melendez, M and ...	Excluded	wrong outcome
417	â€œIt can promote an existential crisisâ€: factors influencing Pap test acceptability and utilization among transmasculine individuals	2017	Peitzmeier, SM and AgÃ©nor, M and Bernstein, IM and ...	Excluded	wrong outcome
418	Expanding syphilis test uptake using rapid dual self-testing for syphilis and HIV among men who have sex with men in China: A multiarm randomized â€¦	2022	Wang, C and Ong, JJ and Zhao, P and Weideman, AM and Tang, W and ...	Excluded	wrong location
419	The Mulher Study: cervical cancer screening with primary HPV testing in Mozambique	2023	Salcedo, MP and Lathrop, E and Osman, N and Neves, A and ...	Excluded	wrong outcome
420	Performance of primary self-collected human papillomavirus testing among women living with human immunodeficiency virus in the United States	2021	Wang, R and Lee, K and Gaydos, CA and Anderson, JR and ...	Excluded	wrong location
421	Utility of self-collected vaginal swabs for studying the epidemiology of human papillomavirus (HPV) infection	2006	Safaeian, M	Excluded	wrong outcome
422	Papillomavirus research update: highlights of the Barcelona HPV 2000 international papillomavirus conference	2001	Bosch, FX and Rohan, T and Schneider, A and Frazer, I and ...	Excluded	wrong outcome
423	Gay and bisexual men who report anal sex stigma alongside discomfort discussing anal sex with health workers are less likely to have ever received an anal â€¦	2022	Kutner, BA and Simoni, JM and DeWitt, W and Gaisa, MM and ...	Excluded	wrong outcome
424	The recovery strategies to support cervical cancer elimination in lower-and middle-income countries (LMICs) following COVID-19 disruptions	2023	Lee, J and Ismail-Pratt, I and Machalek, D and Kumarasamy, S and ...	Excluded	wrong outcome
425	An evaluation of clinical performance of FTA cards for HPV 16/18 detection using cobas 4800 HPV test compared to dry swab and liquid medium	2017	Dong, L and Lin, C and Li, L and Wang, M and Cui, J and Feng, R and Liu, B and ...	Excluded	wrong outcome
426	Urine HPV-DNA detection for cervical cancer screening: prospects and prejudices	2009	Sehgal, A and Gupta, S and Parashari, A and ...	Excluded	wrong outcome
427	Canadian Guideline on the Management of a Positive Human Papillomavirus Test and Guidance for Specific Populations	2023	Zigras, T and Mayrand, MH and Bouchard, C and Salvador, S and ...	Excluded	wrong outcome
428	Cervical Cancer Screening Status Among Women Living With HIV/AIDs in Malawi: A Cross-Sectional Study	2022	Mtengezo, JT and Lee, H and Cooley, M and Shi, L and ...	Excluded	wrong outcome
429	Are vaginal swabs comparable to cervical smears for human papillomavirus DNA testing?	2018	Coorevits, L and Traen, A and BingÃ©, L and ...	Excluded	wrong outcome
430	Cost-effectiveness of the screen-and-treat strategies using HPV test linked to thermal ablation for cervical cancer prevention in China: a modeling study	2023	Zhao, XL and Zhao, S and Xia, CF and Hu, SY and ...	Excluded	wrong location
431	The need for optimizing cervical cancer screening in Ethiopia [kumulative Dissertation]	2021	Turago, MG	Excluded	wrong outcome
432	Human papillomavirus-related cancer surveillance, prevention, and screening among transgender men and women: neglected populations at high risk	2017	Brown, B and Poteat, T and Marg, L and Galea, JT	Excluded	wrong outcome
433	Rationale and design of the research project of the South Florida Center for the Reduction of Cancer Health Disparities (SUCCESS): study protocol for a â€¦	2014	Carrasquillo, O and McCann, S and Amofah, A and Pierre, L and ...	Excluded	Protocol
434	Assessment of awareness, knowledge, attitude towards the human papillomavirus infection and vaccine acceptability among University of Johannesburg â€¦	2018	Ncube, IT	Excluded	wrong location
435	Accuracy of curable sexually transmitted infections and genital mycoplasmas screening by multiplex real-time PCR using a self-collected veil among adult â€¦	2019	Nodjikouambaye, ZA and Compain, F and Sadjoli, D and ...	Excluded	wrong location
436	A Qualitative Exploration of Barriers to Treatment Among HPV-Positive Women in a Cervical Cancer Screening Study in Western Kenya	2023	Isaacson, S and Adewumi, K and Smith, JS and Novak, C and ...	Excluded	wrong study design
437	Direct-to-consumer testingâ€“benefits for consumers, people with disease and public health	2023	Hinzmann, R	Excluded	wrong outcome
438	Cervical cancer screening: past, present, and future	2020	Bedell, SL and Goldstein, LS and Goldstein, AR and ...	Excluded	wrong study design
439	Asymptomatic Monkey Pox Virus Infection: a Self-sampling Screening Intervention Adressed to Gay, Bisexual and Other Men Who Have Sex With Men and Trans â€¦	2023	Agusti, C and Martinez-Riveros, H and Hernandez-Rodriguez, A and ...	Excluded	wrong study participant
440	Feasibility of self-sampling and human papillomavirus testing in rural and urban areas for cervical cancer prevention in Bolivia: an observational study	2022	Carozzi, FM and Yanez, RR and CannistrÃ , S and Matucci, M and ...	Excluded	wrong location
441	Self-collected versus clinician-collected sampling for sexually transmitted infections: a systematic review and meta-analysis protocol	2013	Taylor, D and Lunny, C and Wong, T and ...	Excluded	Review
442	Increasing uptake of evidence-based screening services though a community health worker-delivered multimodality program: study protocol for a randomized â€¦	2020	Carrasquillo, O and Seay, J and Jhaveri, V and Long, T and Kenya, S and ...	Excluded	wrong outcome
443	Low uptake of human papillomavirus vaccination and cervical cancer screening among female undergraduates of a Nigerian University	2019	Afolabi, EK and Ogunsanwo, OO and Oyebamiji, SO and ...	Excluded	wrong outcome
444	HPV testing on self-sampled cervico-vaginal brushes: An effective alternative to protect non-responders in cervical screening programmes	2007	Bais, AG and Kemenade, FJ van and Berkhof, J and ...	Excluded	wrong outcome
445	Acceptability, reliability, and validity of a vaginal insert for the self-assessment of endometriosis-associated deep dyspareunia: a cross-sectional study	2023	MacLeod, RGK and Parmar, G and Zhang, S and ...	Excluded	wrong outcome
446	Improving and Expanding STI Diagnosis in a Low-resource Setting: Understanding Treatment Seeking Behavior and the Acceptability of Self-collected Samples for â€¦	2020	Ogale, YP	Excluded	wrong outcome
447	Self-collection of vaginal swabs among adolescent girls in a school-setting in East Africa	2019	Francis, SC and Miiro, G and Nakuya, K and ...	Excluded	wrong outcome
448	Visual inspection test with acetic acid for cervical cancer screening: willingness and acceptability among reproductive age and married women	2018	Hassan, RB and Armawan, E and Arya, IFD	Excluded	wrong outcome
449	Acceptability of text messages and knowledge change for cervical cancer screening: a Tanzanian mixed methods study	2022	LÃ¸kke, KF and Rasch, V and Mwaiselage, J and Gammeltoft, T and ...	Excluded	wrong outcome
450	Risk factors for HPV infection and cervical cancer among unscreened women in a highâ€risk rural area of China	2006	Zhao, F and Forman, MR and Belinson, J and Shen, Y and ...	Excluded	wrong location
451	â€œThis is really something: same place, same day result, same day treatmentâ€ women's experiences of testing positive for HPV and receiving same-day â€¦	2023	Camara, H and Nosi, S and Munnull, G and Badman, SG and ...	Excluded	wrong outcome
452	Control of cervical cancer in Peru: Current barriers and challenges for the future	2016	Aguilar, A and Pinto, JA and Araujo, J and ...	Excluded	wrong location
453	Investigating feasibility of 2021 WHO protocol for cervical cancer screening in underscreened populations Sultanov, Marat; Zeeuw, Janine de; Koot, Jaap; der â€¦	2022	Fouw, M and Majdan, M and Rusnak, M and Nazrul, N and Rahman, A	Excluded	wrong location
454	Testing positive for Human Papillomavirus (HPV) at primary HPV cervical screening: a qualitative exploration of women's information needs and preferences â€¦	2021	Symmons, SM and Waller, J and McBride, E	Excluded	wrong study design
455	Interventions to increase uptake of cervical screening in sub-Saharan Africa: a scoping review using the integrated behavioral model	2020	Lott, BE and Trejo, MJ and Baum, C and McClelland, DJ and Adsul, P and ...	Excluded	Review
456	Extended HPV genotyping to compare HPV type distribution in self-and provider-collected samples for cervical cancer screening	2020	Rohner, E and Edelman, C and Sanusi, B and Schmitt, JW and ...	Excluded	wrong outcome
457	Human papilloma virus and cervical cancer education needs among HIV-positive Haitian women in Miami	2015	Kenya, S and Carrasquillo, O and Fatil, M and Jones, J and Jean, C and ...	Excluded	wrong location
458	Prevalence and distribution of selected cervical human papillomavirus types in HIV infected and HIV uninfected women in South Africa, 1989â€“2021: A narrative review	2022	Rikhotso, RR and Mitchell, EM and Wilson, DT and ...	Excluded	Review
459	Scaling up proven innovative cervical cancer screening strategies: challenges and opportunities in implementation at the population level in lowâ€and lowerâ€middle â€¦	2017	Holme, F and Kapambwe, S and Nessa, A and ...	Excluded	wrong outcome
460	Advancing the Science of Implementation for Resource-Limited Settings through Bidirectional Learning Around Cervical Cancer Screening	2022	Adsul, P and Hariprasad, R and Lott, BE and Varon, ML	Excluded	wrong outcome
461	Development and field testing of a tool to elicit women's preferences among cervical cancer screening modalities	2019	Wood, B and Taljaard, M and Elâ€Khatib, Z and ...	Excluded	wrong study participant
462	Epidemiological features of Human Papillomavirus (HPV) infection among women living in Mainland China	2013	Li, J and Huang, R and Schmidt, JE and ...	Excluded	wrong location
463	Human papillomavirus testing on selfâ€collected samples to detect highâ€grade cervical lesions in rural Bhutan: The REACHâ€Bhutan study	2023	Clifford, GM and Baussano, I and Heideman, DAM and ...	Excluded	wrong location
464	Applicability of self-obtained urine and vaginal samples for HPV-16,-18,-31 and-45 cervical cancer screening in pregnancy: a pilot cross-sectional study	2014	Mantzana, P and Pournaras, S and Skentou, C and ...	Excluded	Pilot study
465	Agreement between self-and clinician-collected specimen results for detection and typing of high-risk human papillomavirus in specimens from women in Gugulethu â€¦	2007	Jones, HE and Allan, BR and Wijgert, JHHM van De and ...	Excluded	wrong location
466	Attitudes and Preferences Regarding Nonâ€“Clinic-Based Self-Collection for Sexually Transmitted Infection Testing Among Clinic Attendees in British Columbia â€¦	2022	Gottschlich, A and Smith, LW and Caird, H and ...	Excluded	wrong location
467	Law, human rights and gender in practice: an analysis of lessons from implementation of self-care interventions for sexual and reproductive health	2022	Ferguson, L and Narasimhan, M and Gutierrez, J and ...	Excluded	wrong location
468	Adolescents' knowledge of HPV and sexually transmitted infections at public high schools in SÃ£o Paulo: A cross-sectional study	2023	Junior, JM Soares and Oliveira, HMC de and Luquetti, CM and ...	Excluded	wrong location
469	Self-collected versus clinician-collected sampling for chlamydia and gonorrhea screening: a systemic review and meta-analysis	2015	Lunny, C and Taylor, D and Hoang, L and Wong, T and Gilbert, M and ...	Excluded	Review
470	Results of a pilot study of a mail-based HPV self-testing program for underscreened women from Appalachian Ohio	2018	Reiter, PL and Shoben, AB and McDonough, D and ...	Excluded	Pilot study
471	Cervical cancer screening in the era of human papillomavirus testing and vaccination	2012	Murphy, J and Mark, H	Excluded	wrong outcome
472	Saudi attitudes towards people living with HIV/AIDS	2005	Badahdah, A	Excluded	wrong outcome
473	Sources of the uncertainty experienced by women with HPV	2012	Kosenko, KA and Hurley, RJ and ...	Excluded	wrong outcome
474	â€¦ in human papillomavirus (HPV) detection for cervical cancer screening: comparison between full genotyping and a rapid qualitative HPV-DNA assay in â€¦	2017	Obiri-Yeboah, D and Adu-Sarkodie, Y and ...	Excluded	wrong study design
475	The pandemic and cervical cancer screening: Is it finally time to adopt HPV self-swabbing tests in Canada?	2022	Doleeb, Z and Tesfaye, M and Selk, A and Dunn, S and ...	Excluded	wrong outcome
476	Effectiveness of Artificial Intelligenceâ€“Assisted Decision-making to Improve Vulnerable Women's Participation in Cervical Cancer Screening in France â€¦	2022	Selmouni, F and Guy, M and Muwonge, R and ...	Excluded	wrong location
477	Exploring the perceptions of anal cancer screening and behaviors among gay and bisexual men infected with HIV	2016	Koskan, AM and LeBlanc, N and Rosa-Cunha, I	Excluded	wrong outcome
478	Determinants of Cervical Cancer Screening Among HIV Infected Women in Comprehensive Care Centre at Kisii Teaching and Referral Hospital, Kisii County â€¦	2017	Ogero, FK and Amolo, AS	Excluded	wrong location
479	Individual-level and community-level determinants of cervical cancer screening among Kenyan women: a multilevel analysis of a Nationwide survey	2017	Tiruneh, FN and Chuang, KY and Ntenda, PAM and Chuang, YC	Excluded	wrong location
480	Marat Sultanov1, Janine de Zeeuw1, Jaap Koot1, Jurjen van der Schans1, 2, Jogchum J. Beltman3, Marlieke de Fouw3, Marek Majdan4, Martin Rusnak4 â€¦	2022	Versluis11, M and Bock12, GH de and Stekelenburg, J	Excluded	wrong location
481	Knowledge on Human Papilloma Virus and Acceptability of Human Papilloma Virus Vaccine among Mothers SeekingMaternal-Child Health Services at Mbagathi â€¦	2016	BosiboriMasese, A	Excluded	wrong location
482	Knowledge about Cervical Cancer Prevention and Screening in Women with Cervical Cancer Attending Gynecological Services in Southern Mozambique	2023	Nhangave, AV and Evaristo, BLC and OsÃ³rio, D and ...	Excluded	wrong location
483	Prevention of human papillomavirus (HPV)-related tumors in people living with human immunodeficiency virus (HIV)	2017	Poljak, M and Å terbenc, A and Lunar, MM	Excluded	wrong outcome
484	The Shifting Politics of Health in Canada: Papanicolaou (Pap) Screening, Human Papillomavirus (HPV) Vaccination, and Cervical Cancer Prevention	2020	Polzer, J and Cayen, L and Molinaro, M	Excluded
485	Implementation of HPV-based screening in Burkina Faso: lessons learned from the PARACAO hybrid-effectiveness study	2021	Mensah, K and KaborÃ©, C and Zeba, S and Bouchon, M and ...	Excluded
486	Self-collection cervical screening in the Asia-Pacific region: A scoping review of implementation evidence	2023	Creagh, NS and Boyd, LAP and Bavor, C and Zammit, C and ...	Excluded	Review
487	Working towards a comprehensive understanding of HPV and cervical cancer among Indigenous women: a qualitative systematic review	2021	Sethi, S and Poirier, B and Canfell, K and Smith, M and Garvey, G and ...	Excluded	Review
488	Uptake and determinants of cervical cancer prevention services among female college students in Kenya: A cross-sectional survey	2020	Ngetich, E and Nzisa, I and Osoti, A	Excluded	wrong outcome
489	Zeeuw,. de	2022	Sultano, M	Excluded	wrong outcome
490	Cervical cancer screening in rural Ethiopia: a cross-sectional knowledge, attitude and practice study	2020	Ruddies, F and Gizaw, M and Teka, B and Thies, S and ...	Excluded	wrong outcome
491	The impact of an educational forum intervention on East African mothers' HPV vaccine-related knowledge, attitudes, and intentions to vaccinate their adolescent â€¦	2021	Chu, H and Ko, LK and Ibrahim, A and Mohamed, FB and Lin, J and ...	Excluded	wrong outcome
492	Self Care Interventions for Sexual and Reproductive Health: Self care interventions for sexual and reproductive health and rights: costs, benefits, and â€¦	2019	Remme, M and Narasimhan, M and Wilson, D and Ali, M and ...	Excluded	wrong outcome
493	Surveillance systems for monitoring cervical cancer elimination efforts: Focus on HPV infection, cervical dysplasia, cervical screening and treatment	2021	Brotherton, JML and Wheeler, C and Clifford, GM and ElfstrÃ¶m, M and ...	Excluded	wrong outcome
494	Uptake of the human papillomavirus vaccine in Kenya: testing the health belief model through pathway modeling on cohort data	2016	Vermandere, H and Stam, MA van and Naanyu, V and ...	Excluded	wrong outcome
495	Female warfighters' perceptions of urogenital health in operational settings	2020	Kostas-Polston, EA and Braun, LA and ...	Excluded	wrong outcome
496	Human papillomavirus DNA testing on self-collected vaginal tampon samples as a cervical cancer screening test in a Gauteng population	2013	Mnisi, EF and Dreyer, G and Richter, KL and Horton, A and ...	Excluded	wrong outcome
497	From the NIH: proceedings of a workshop on the importance of self-obtained vaginal specimens for detection of sexually transmitted infections	2008	Hobbs, MM and Pol, B Van Der and Totten, P and ...	Excluded	wrong outcome
498	Community-Integrated Self-Collection HPV-Based Cervix Screening Programs to Increase Screening and Treatment Coverage: Results from a Pragmatic, Cluster â€¦		Gottschlich, A and Payne, BA and Trawin, J and Albert, A and Jeronimo, J and ...	Excluded	wrong outcome
499	Variability of vaginal pH determination by patients and clinicians	2006	Ferris, DG and Francis, SL and Dickman, ED and ...	Excluded	wrong outcome
500	High prevalence of cervical high-risk human papillomavirus harboring atypical genotypes in human immunodeficiency virus-infected and-uninfected first â€¦	2021	Bouassa, RS Mboumba and Gubavu, C and Veyer, D and ...	Excluded	wrong outcome
501	Young women's perspectives on a user-friendly self-sampling intervention to improve the diagnosis of sexually transmitted infections in underserved communities in â€¦	2023	Jaya, ZN and Mapanga, W and Mashamba-Thompson, TP	Excluded	wrong outcome
502	How can we improve the acceptability of vaccination against Human Papillomavirus (HPV) in France? An original qualitative study with focus groups comprising â€¦	2023	Ailloud, J and Branchereau, M and Fall, E and Juneau, C and ...	Excluded	wrong study design
503	Access to Online Services for Sexually Transmitted Infection Self-sampling at Home	2020	Barnard, SL	Excluded	wrong outcome
504	Evaluation of self-collected cervicovaginal cell samples for human papillomavirus testing by polymerase chain reaction	2001	Gravitt, PE and Jr, JV Lacey and Brinton, LA and Barnes, WA and ...	Excluded	wrong outcome
505	Pharmacist-led screening in sexually transmitted infections: current perspectives	2018	Wood, H and Gudka, S	Excluded	wrong outcome
506	Cervical cancer screening among HIV-infected women in a health department setting	2010	Logan, JL and Khambaty, MQ and D'Souza, KM and ...	Excluded	wrong outcome
507	The use of patient self-testing in low-and middle-income countries: a systematic scoping review	2019	Makhudu, SJ and Kuupiel, D and Gwala, N and ...	Excluded	Review
508	Self-care interventions for sexual and reproductive health in humanitarian and fragile settings: a scoping review	2022	Dawson, A and Tappis, H and Tran, NT	Excluded	Review
509	SO023LBA/# 1384 Prognostic performance of the 2023 FIGO staging schema for endometrial cancer	2023	Machida, H and Chen, L and Klar, M and Lee, M and Mikami, M and ...	Excluded	wrong outcome
510	The presence of Y chromosomal deoxyribonucleic acid in the female vaginal swab: possible implications for human papillomavirus testing	2011	Baay, MFD and Francois, K and Lardon, F and Royen, P Van and ...	Excluded	wrong outcome
511	Final analysis of a study assessing genital human papillomavirus genoprevalence in young Australian women, following eight years of a national vaccination program	2018	Garland, SM and Cornall, AM and Brotherton, JML and Wark, JD and ...	Excluded	wrong outcome
512	Self-Perceived Risk of Cervical Cancer and Associated Factors among HIV Positive Women Attending Adult HIV/AIDS Care and Follow Up Clinic in Gondar â€¦	2016	Nega, AD and Gedamu, S and Kumar, P	Excluded	wrong outcome
513	Comparing Clinician-Collected and Self-Collected Tests for Detecting High-Risk HPV Infection among Female-to-Male Transgender Adults	2018	Reisner, SL and Deutsch, M and Peitzmeier, S and Hughto, JW and ...	Excluded	wrong outcome
514	P108 How do men who have sex with men fare in integrated sexual health centres? an audit of hepatitis b vaccination rates before and after integration	2015	Wielding, S and Ma, A and Clutterbuck, D	Excluded	wrong outcome
515	Confronting the human papillomavirusâ€“HIV intersection: Cervical cytology implications for Kenyan women living with HIV	2023	Kangethe, JM and Gichuhi, S and Odari, E and Pintye, J and ...	Excluded	wrong outcome
516	Prevalence and sociodemographic correlates of cervicovaginal human papillomavirus (HPV) carriage in a cross-sectional, multiethnic, community-based female Asian â€¦	2018	Khoo, SP and Bhoo-Pathy, N and Yap, SH and Shafii, MKA and ...	Excluded	wrong outcome
517	Acceptance and Decline of Pap Smear in a Tertiary Care Setup	2020	Tazion, S and Hafeez, M and Akram, N and ...	Excluded	wrong outcome
518	Lessons learned from the â€œGoodie Boxâ€: A message design study developed and evaluated in community settings for cervical cancer prevention	2022	McFarlane, SJ and Morgan, SE and Carcioppolo, N	Excluded	wrong outcome
519	High burden of human papillomavirus infection in Madagascar: comparison with other sexually transmitted infections	2018	Bigoni, J and Catarino, R and Benski, C and ...	Excluded	wrong outcome
520	Feasibility of HPV-based cervical cancer screening in rural areas of developing countries with the example of the North Tongu District, Ghana	2020	Krings, A	Excluded	wrong outcome
521	Cervical cancer screening for individuals at average risk: 2020 guideline update from the American Cancer Society	2020	Fontham, ETH and Wolf, AMD and Church, TR and ...	Excluded	wrong location
522	Promoting early detection and screening for disease	2018	French, DP and Scott, SE and Powell, R	Excluded	wrong outcome
523	ENDING CERVICAL CANCER IN OUR LIFETIME: THE CONTRIBUTION OF PINK RIBBON RED RIBBON	2017	OLATEJU, DRA and SARATHY, M and ...	Excluded	wrong outcome
524	Feasibility and accuracy of menstrual blood testing for high-risk human papillomavirus detection with capture sequencing	2021	Zhang, J and Tian, X and Chen, Y and Huang, S and Cui, Z and ...	Excluded	wrong outcome
525	Testing for sexually transmitted infections in a population-based sexual health survey: development of an acceptable ethical approach	2012	Field, N and Tanton, C and Mercer, CH and Nicholson, S and ...	Excluded	wrong outcome
526	Design of the HPV-Automated Visual Evaluation (PAVE) study: validating a novel cervical screening strategy	2023	SanjosÃ©, S de and Perkins, RB and Campos, NG and Inturrisi, F and ...	Excluded	wrong outcome
527	Knowledge of human papillomavirus and cervical cancer among women attending gynecology clinics in Pretoria, South Africa	2022	Tiiti, TA and Bogers, J and Lebelo, RL	Excluded	wrong outcome
528	Optimal cutoff of the hybrid capture II human papillomavirus test for self-collected vaginal, vulvar, and urine specimens in a colposcopy referral population	2004	Howard, M and Sellors, J and Kaczorowski, J and ...	Excluded	wrong outcome
529	Integrating human papillomavirus testing as a point-of care service using GeneXpert platforms: Findings and lessons from a Kenyan pilot study (2019â€“2020)	2023	Mwenda, V and Bor, JP and Nyangasi, M and Njeru, J and Olwande, S and ...	Excluded	Pilot study
530	Monitoring the impact of HPV vaccine in malesâ€”considerations and challenges	2016	Brotherton, JML and Giuliano, AR and Markowitz, LE and ...	Excluded	wrong outcome
531	A Teachers' Perspective of School-based Human Papillomavirus Vaccination of Girls in Kitui County: Knowledge, Acceptability, Facilitators, Barriers &Opportunities	2014	Masika, M	Excluded	wrong outcome
532	A six-year gynecological follow-up of immunosuppressed women with a high-risk human papillomavirus infection	2022	Wielgos, A and Pietrzak, B and Suchonska, B and Sikora, M and ...	Excluded	wrong outcome
533	2020 ASCCP Oral Presentations	2020	Kuhn, T	Excluded	wrong outcome
534	Cervical cancer and human papillomavirus vaccine knowledge, utilisation, prevention educational interventions and policy response in Nigeria: A scoping review	2022	John-Akinola, YO and Ndikom, CM and ...	Excluded	Review
535	Cervical Cancer Screening Behavior among Women in Malawi: With a Specific Focus on the HPV Screening Test	2022	Kim, D	Excluded	wrong outcome
536	Human papillomavirus (HPV) selfâ€sampling to encourage the uptake of cervical screening	2023	Shiraz, A and Schiemer, R and Staley, H and ...	Excluded	wrong outcome
537	The prevalence of high carcinogenic risk of HPV genotypes among HIV-positive and HIV-negative MSM from Russia	2021	Beliakov, I and Senina, M and Tyulenev, Y and ...	Excluded	wrong outcome
538	Attitudes and practices towards HPV vaccination and its social processes in Europe: an equity-focused scoping review	2022	AlarcÃ£o, V and Zdravkova, B	Excluded	Review
539	Epidemiology of high-risk HPV infection in Northern Vietnam among married women and tolerability of self testing	2006	La, H	Excluded	wrong outcome
540	Evidence-based, alternative cervical cancer screening approaches in low-resource settings	2009	Sherris, J and Wittet, S and Kleine, A and Sellors, J and Luciani, S and ...	Excluded	wrong outcome
541	Accuracy of Human Papillomavirus (HPV) Testing on Urine and Vaginal Self-Samples Compared to Clinician-Collected Cervical Sample in Women Referred â€¦	2023	Martinelli, M and Giubbi, C and Meo, ML Di and Perdoni, F and ...	Excluded	wrong outcome
542	Epidemiology and prevention of cervical cancer in Indonesia, Malaysia, the Philippines, Thailand and Vietnam	2008	Domingo, EJ and Noviani, R and Noor, MRM and Ngelangel, CA and ...	Excluded	wrong location
543	Are HPV DNA or HPV E6/E7 mRNA assays the better solution for Cervical Cancer Screening?	2018	Iftner, T	Excluded	wrong outcome
544	Factors associated with cervical cancer screening among women living with HIV in the Kilimanjaro region, northern Tanzania: A cross-sectional study	2022	Mwantake, MR and Kajoka, HD and Kimondo, FC and ...	Excluded	wrong outcome
545	The role of self-collection devices for cytology and human papillomavirus DNA testing in cervical cancer screening	2005	Bidus, MA and Zahn, CM and Maxwell, GL and ...	Excluded	wrong outcome
546	The inside story. Physicians' views on digital ano-rectal examination for anal cancer screening of HIV positive men who have sex with men	2013	Ong, J and Chen, M and Temple-Smith, M and ...	Excluded	wrong outcome
547	Assessing the effectiveness of cancer screening interventions targeting Appalachian populations: a systematic review	2021	Robertson, NM and Hudson, L and Attia, SL and ...	Excluded	Review
548	Aboriginal women's access and acceptance of reproductive health care	2012	Morgan, L and Wabie, JL	Excluded	wrong outcome
549	Peer Reviewed: Self-Collection for Primary HPV Testing: Perspectives on Implementation From Federally Qualified Health Centers	2023	Le, A and Rohweder, C and Wheeler, SB and Lafata, JE and ...	Excluded	Review
550	Acceptability of the human papillomavirus vaccine among rural and urban women in the Kilimanjaro Region, Tanzania	2013	Cunningham, MS	Excluded	wrong outcome
551	Digital cervicography for cervical cancer screening in low-resource settings: A scoping review	2023	Chongsuwat, T and Wang, C and Sohn, Y and Klump, K	Excluded	Review
552	Study protocol for a cluster-randomized trial to compare human papillomavirus based cervical cancer screening in community-health campaigns versus health â€¦	2017	Huchko, MJ and Kahn, JG and Smith, JS and Hiatt, RA and Cohen, CR and ...	Excluded	Protocol
553	Association between cervical dysplasia and female genital schistosomiasis diagnosed by genital PCR in Zambian women	2021	Rafferty, H and Sturt, AS and Phiri, CR and ...	Excluded	wrong outcome
554	Prevalence, distribution and correlates of endocervical human papillomavirus types in Brazilian women	2010	Lippman, SA and Sucupira, MCA and Jones, HE and ...	Excluded	wrong location
555	Understanding Men's perceptions of human papillomavirus and cervical Cancer screening in Kampala, Uganda	2018	Moses, E and Pedersen, HN and Wagner, EC and ...	Excluded	wrong study participant
556	Hawa Camara1, Somu Nosi2, Gloria Munnull2, 3, Steven G Badman1, John Bolgna4, Joseph Kuk3, Glen DL Mola5	2023	Guy, R and Vallely, AJ and Kelly-Hanku, A	Excluded	wrong study participant
557	HPV-associated Dysplasia of Skin and Mucosa and Vaccination Options in Trans People	2022	Pils, S and Joura, E	Excluded	wrong study participant
558	Prevalence of sexually transmitted infections and human immunodeficiency virus in transgender persons: a systematic review	2020	Gerwen, OT Van and Jani, A and Long, DM and Austin, EL and ...	Excluded	Review
559	Australian sexually transmissible infection and HIV testing guidelines for asymptomatic men who have sex with men 2014: a review of the evidence	2014	Templeton, DJ and Read, P and Varma, R and Bourne, C	Excluded	Review
560	Correlates of cervical cancer screening participation, intention and self-efficacy among Muslim women in southern Ghana	2022	Enyan, NIE and Davies, AE and ...	Excluded	wrong location
561	Testing for sexually transmitted infection using wet and dry self-collected brush samples among women in mombasa, kenya	2022	Grabert, BK and Islam, JY and Kabare, E and Vielot, NA and ...	Excluded	wrong location
562	Health and economic impact of HPV 16/18 vaccination and cervical cancer screening in Eastern Africa	2012	Campos, NG and Kim, JJ and Castle, PE and ...	Excluded	wrong location
563	Exploring computer-aided health decision-making on cervical cancer interventions through deliberative interviews in Ethiopia	2023	Sy, F and Berner-Rodoreda, A and Asnake, T and Getnet, M and ...	Excluded	wrong location
564	Cervical cancer screening in subâ€S aharan A frica: A randomized trial of VIA versus cytology for triage of HPVâ€positive women	2015	Bigoni, J and Gundar, M and Tebeu, PM and ...	Excluded	wrong location
565	Barriers to cervical cancer and breast cancer screening uptake in low-and middle-income countries: a systematic review	2023	Srinath, A and Merode, F van and Rao, SV and ...	Excluded	Review
566	The need for public education on HPV and cervical cancer prevention in Asia: Opinions of experts at the AOGIN Conference	2008	Garland, S and Park, SN and Ngan, HYS and Frazer, I and Tay, EH and ...	Excluded	wrong study design
567	Advances in HPV Screening Tests for Cervical Cancerâ€”A Review	2021	Lucksom, PG and Sherpa, ML and Pradhan, A and Lal, S and ...	Excluded	Review
568	Human papillomavirus vaccination in girls and women living with HIV	2020	McClymont, E	Excluded	wrong outcome
569	Interventions to increase the uptake of cervical cancer screening in low-and middle-income countries: a systematic review and meta-analysis	2023	Tin, KN and Ngamjarus, C and Rattanakanokchai, S and ...	Excluded	Review
570	A Comprehensive Review of Cervical Cancer Screening Devices: The Pros and the Cons	2023	Hon, HJ and Chong, PP and Choo, HL and ...	Excluded	Review
571	Consolidated guidelines on HIV, viral hepatitis and STI prevention, diagnosis, treatment and care for key populations	2022	Organization, World Health	Excluded	wrong outcome
572	Screening for cervical cancer in resource-limited settings	2014	Denny, L	Excluded	wrong outcome
573	Prevalence and determinants of cervicovaginal, oral, and anal HPV infection in a population of transgender and gender diverse people assigned female at â€¦	2023	McIntosh, RD and Andrus, EC and Walline, HM and Sandler, CB and ...	Excluded	wrong outcome
574	Genital mycoplasmas and ureaplasmas in cervicovaginal self-collected samples of reproductive-age women: prevalence and risk factors	2018	Silva, J and Cerqueira, F and Teixeira, AL and ...	Excluded	wrong outcome
575	Too many women are dying from cervix cancer: Problems and solutions	2018	Gaffney, DK and Hashibe, M and Kepka, D and Maurer, KA and ...	Excluded	wrong outcome
576	Foreword: Challenges and Opportunities for LGBT Populations and Cancer in Global Oncology	2022	Duncan, K and Garton, E and Avila, I and Jackson, S and ...	Excluded	wrong outcome
577	Detection of human papillomavirus E6 oncoprotein from urine and vaginal self-collected sample via a novel duplex nanoparticle-assisted polymerase chain reaction â€¦	2020	Wang, F and Sun, W and Ma, Y and Wu, M and Sun, Y	Excluded	wrong outcome
578	HPV knowledge and self-sampling for the detection of HPV-DNA among Inuit women in Nunavik, Quebec	2011	Cerigo, H	Excluded	wrong location
579	Combined oral and topical antimicrobial therapy for male partners of women with bacterial vaginosis: acceptability, tolerability and impact on the genital â€¦	2018	Plummer, EL and Vodstrcil, LA and Danielewski, JA and Murray, GL and ...	Excluded	wrong outcome
580	Multi-theory model and predictors of likelihood of accepting the series of HPV vaccination: a cross-sectional study among Ghanaian adolescents	2020	Asare, M and Agyei-Baffour, P and Lanning, BA and ...	Excluded	wrong outcome
581	Multimodality screening and prevention of cervical cancer in sub-Saharan Africa: a collaborative model	2020	Chinn, J and Tewari, KS	Excluded	wrong outcome
582	Infrastructure requirements for human papillomavirus vaccination and cervical cancer screening in sub-Saharan Africa	2013	Sankaranarayanan, R and Anorlu, R and Sangwa-Lugoma, G and ...	Excluded	wrong outcome
583	Knowledge, attitude and practices of HIV infected women on cervical cancer screening at Musiso Mission Hospital, Masvingo Province, Zimbabwe Research Project	2015	Matangaidze, O	Excluded	wrong outcome
584	A Systematic Review of the Role of HPV Testing in Cervical Cancer Screening in Africa	2019	Stapleford, L	Excluded	Review
585	Clinical and psychosocial constructs for breast, cervical, and colorectal cancer screening participation: A systematic review	2023	Lemmo, D and Martino, ML and Vallone, F and Donizzetti, AR and ...	Excluded	Review
586	Chlamydia trachomatis infection in women living in remote areas in Amazonas, Brazilâ€”a self-collection screening experience	2019	Rocha, D Ap and Moraes, CO and AraÃºjo, AF and ...	Excluded	wrong location
587	Prevention of human papillomavirus-related anal cancer in women living with human immunodeficiency virus	2023	Clifford, GM and Wei, F	Excluded	wrong location
588	Effectiveness of one-way text messaging on attendance to follow-up cervical cancer screening among human papillomavirusâ€“positive Tanzanian women â€¦	2020	Linde, DS and Andersen, MS and Mwaiselage, J and ...	Excluded	wrong outcome
589	Cervical cancer screening in the United States: Challenges and potential solutions for underscreened groups	2021	Fuzzell, LN and Perkins, RB and Christy, SM and Lake, PW and ...	Excluded	wrong outcome
590	Understanding the cervical cancer self-collection preferences of women living in urban and rural Rwanda	2023	Nair, V and Dau, H and Vidler, M and AboMoslim, M and Mutamba, B and ...	Excluded	wrong outcome
591	Sexual Health Care for Transgender and Gender Diverse People	2023	Ard, KL and MacDonald-Ly, A and Demidont, AC	Excluded	wrong outcome
592	Effectiveness of an mHealth intervention to increase adherence to triage of HPV DNA positive women who have performed self-collection (the ATICA study): A â€¦	2022	Arrossi, S and Paolino, M and Antelo, VS and Thouyaret, L and ...	Excluded	wrong outcome
593	A new sequencing-based women's health assay combining self-sampling, HPV detection and genotyping, STI detection, and vaginal microbiome analysis	2017	Bik, EM and Bird, SW and Bustamante, JP and Leon, LE and Nieto, PA and ...	Excluded	wrong outcome
594	Cost-effectiveness of Human Papillomavirus Self-collection Intervention on Cervical Cancer Screening Uptake among Underscreened US Persons with a Cervix	2023	Spees, LP and Biddell, CB and Smith, JS and Marais, AC Des and ...	Excluded	wrong outcome
595	Detection of HPV mRNA in self-collected vaginal samples among urban Ethiopian women	2020	Mekuria, S and Jerkeman, M and Forslund, O and Fikru, S and ...	Excluded	wrong outcome
596	Human papillomavirus awareness in Haiti: Preparing for a national HPV vaccination program	2017	Gichane, MW and Calo, WA and McCarthy, SH and ...	Excluded	wrong location
597	Users' Opinions of Internet-based Self-sampling Tests for Chlamydia trachomatis and Neisseria gonorrhoeae in Sweden	2020	Grandahl, M and Mohammad, J and ...	Excluded	Wrong location
598	HPV and cervical cancer: A review of epidemiology and screening uptake in the UK	2023	Choi, S and Ismail, A and Pappas-Gogos, G and Boussios, S	Excluded	Review
599	Developing SMS Content to Promote Papanicolaou Triage Among Women Who Performed HPV Self-collection Test: Qualitative Study		Arrossi, S and Bustamante, S de	Excluded	Wrong study type
600	Evaluating the Performance of Hybrid Capture 2 Test as a Primary Screening Test from Studies Conducted in Low and Middle-Income Country Settings â€¦	2021	Anand, KV and Pimple, SA and Bhattacharjee, A and ...	Excluded	wrong outcome
601	Cervical cancer prevention: perceptions of women attending Knysna primary health care clinics	2012	Visser, L	Excluded	wrong outcome
602	Cervical cancer screeningâ€“the challenges of complete pathways of care in low-income countries: focus on Malawi	2020	Cubie, HA and Campbell, C	Excluded	wrong outcome
603	Improved rates of cervical cancer screening among transmasculine patients through self-collected swabs for high-risk human papillomavirus DNA testing	2020	Goldstein, Z and Martinson, T and Ramachandran, S and ...	Excluded	wrong outcome
604	A community-based approach to cervical cancer prevention in western Kenya: An AMPATH feasibility project	2022	Orang'o, O and Tonui, P and Muthoka, K and Kiptoo, S and ...	Excluded	wrong outcome
605	Knowledge and acceptance of cervical cancer screening among women: Ngombe community, Lusaka	2014	Kalonga, N	Excluded	wrong location
606	Differentiated and simplified pre-exposure prophylaxis for HIV prevention: update to WHO implementation guidance: technical brief	2022	Organization, World Health	Excluded	wrong outcome
607	Case Study 12A	2018	Maza, M and Alfaro, K and Gage, JC and ...	Excluded	wrong outcome
608	Integration of female genital schistosomiasis into HIV/sexual and reproductive health and rights and neglected tropical diseases programmes and services: a scoping â€¦	2023	Umbelino-Walker, I and Wong, F and Cassolato, M and ...	Excluded	Review
609	Assessment of mucosal immunity to HIV-1	2010	Jespers, V and Harandi, AM and Hinkula, J and ...	Excluded	wrong outcome
610	Association between patient-reported HIV status and provider recommendation for screening in an opportunistic cervical Cancer screening setting in Jos â€¦	2018	Musa, J and Achenbach, CJ and Evans, CT and Jordan, N and ...	Excluded	wrong outcome
611	Chaperoning in GUM clinics	2004	Cohen, CE and McLean, KA and Barton, SE	Excluded	wrong outcome
612	Incidence and progression of cervical lesions in women with HIV: a systematic global review	2014	Denslow, SA and Rositch, AF and Firnhaber, C and ...	Excluded	Review
613	Possibilities of the self-sampling method application in the cervical cancer screening	2018	Apolikhina, IA and Bashirova, LK and Gorbunova, EA	Excluded	wrong outcome
614	Diagnostic accuracy of menstrual blood for human papillomavirus detection in cervical cancer screening: a systematic review	2022	Chakravarti, P and Maheshwari, A and Tahlan, S and ...	Excluded	Review
615	Planning for decentralized, simplified prEP: Learnings from potential end users in Ga-Rankuwa, gauteng, South Africa	2023	Mataboge, P and Nzenze, S and Mthimkhulu, N and ...	Excluded	wrong outcome
616	Prevention and screening of HPV malignancies	2021	Dahlstrom, KR and Day, AT and Sturgis, EM	Excluded	wrong outcome
617	â€¦ Women Don't Always Put Our Healthcare Firstâ€: Facilitators and Barriers to Cervical Cancer Screening and Perceptions of Human Papillomavirus Self-Testing Among â€¦	2022	Christensen, K and Bauer, AG and Burgin, T and ...	Excluded	wrong outcome
618	Evaluating the Patient Experience of Women Receiving Mobile Health App Facilitated HPV-Based Cervical Cancer Screening	2020	Chalem, A	Excluded	wrong outcome
619	A new HPV-DNA test for cervical-cancer screening in developing regions: a cross-sectional study of clinical accuracy in rural China	2008	Qiao, Y and Sellors, JW and Eder, PS and Bao, Y and Lim, JM and ...	Excluded	wrong location
620	495 OBSTETRIC PERINEAL TEARS, SEXUAL FUNCTION AND DYSPAREUNIA AMONG PRIMIPAROUS WOMEN 12 MONTHS POSTPARTUM: A â€¦	2022	Gommesen, D and Nohr, EA and Qvist, N and Rasch, V and ...	Excluded	wrong study participant
621	Implications of viral infections and oncogenesis in uterine cervical carcinoma etiology and pathogenesis	2023	Chu, D and Liu, T and Yao, Y	Excluded	wrong outcome
622	Comprehensive control of human papillomavirus infections and related diseases	2013	Bosch, FX and Broker, TR and Forman, D and Moscicki, AB and ...	Excluded	wrong outcome
623	Expanding Prevention of Cervical Cancer in Low-and Middle-Income Countries	2020	Denny, L and Cubie, H and Bhatla, N	Excluded	wrong outcome
624	The impact of the social environment on Zambian cervical cancer prevention practices	2018	Nyambe, A and Kampen, JK and Baboo, SK and ...	Excluded	wrong outcome
625	Pap Testing Screening Experiences of HIV-Positive Women	2019	Ogg, SA	Excluded	wrong outcome
626	Efficacy of thermoablation in treating cervical precancerous lesions in a low-resource setting	2017	Tran, PL and Kenfack, B and Foguem, E Tincho and ...	Excluded	wrong outcome
627	Time to consider self-sampling for cervical cancer screening?		Tejada, RA and El-Zein, M	Excluded	wrong outcome
628	Recent changes in cervical cancer screening guidelines: US women's willingness for HPV testing instead of Pap testing	2020	Thompson, EL and Galvin, AM and Daley, EM and Tatar, O and ...	Excluded	Wrong location
629	College women, HPV genotyping and sexual behavior before HPV vaccination: Results from samples stored for a long time	2018	Herrera-Ortiz, A and Conde-Glez, CJ and ...	Excluded	wrong outcome
630	Qualitative study of barriers to cervical cancer screening among Nigerian women	2016	Modibbo, FI and Dareng, E and Bamisaye, P and Jedy-Agba, E and ...	Excluded	wrong study design
631	Barriers and facilitators to participation in health screening: an umbrella review across conditions	2022	Bonniec, A Le and Sun, S and Andrin, A and Dima, AL and Letrilliart, L	Excluded	Review
632	â€œDoing It on My Own Termsâ€: Transgender and Nonbinary Adults' Experiences with HPV Self-Swabbing Home Testing Kits	2022	Kattari, SK and Gross, EB and Harner, V and Andrus, E and ...	Excluded	wrong study participant
633	â€¦ behavioral determinants of genital HPV infections among adolescent girls and young women warrant the need for targeted policy interventions to reduce HPV â€¦	2022	Onywera, H and Mabunda, SA and Williamson, AL and ...	Excluded	wrong study participant
634	The potential of urine for human papillomavirus-related cervical cancer prevention	2022	Lamsisi, M and Li, G and Chauleur, C and Ennaji, MM and ...	Excluded	wrong study participant
635	HPV in cervix and vagina	2004	Baay, M and Lardon, F and Vermorken, JB and ...	Excluded	wrong outcome
636	HPV Testing: an Adjuvant to Cytologybased Screening and as a Primary Screening Test	2009	Jeronimo, JA	Excluded	wrong outcome
637	Evaluating operational parameters of the careHPV, GeneXpert, AmpFire, and MA-6000 HPV systems for cervical precancer screening: Experience from â€¦	2023	Effah, K and Wormenor, CM and Tekpor, E and ...	Excluded	wrong study participant
638	Understanding barriers to access and utilization of cervical cancer screening services among women living with HIV in Kenya and Uganda: a cross-sectional â€¦	2022	Wycliff, K and Pozo, KL Cordova and Hagono, P and Ebenezer, O and ...	Excluded	wrong outcome
639	Knowledge, attitudes, beliefs, intentions and behaviours of Australian Indigenous women from NSW in response to the National Cervical Screening Program â€¦	2021	Moxham, R and Moylan, P and Duniec, L and Fisher, T and ...	Excluded	wrong location
640	Achieving equity in cervical cancer screening in low-and middle-income countries (LMICs): Strengthening health systems using a systems thinking approach	2021	Gravitt, PE and Silver, MI and Hussey, HM and Arrossi, S and ...	Excluded	wrong outcome
641	Molecular epidemiology of the human papillomavirus infection in selfâ€collected samples from young women	2014	Almeida, FG de and Machado, AP and ...	Excluded	wrong outcome
642	Candidate biomarkers in the cervical vaginal fluid for the (self-) diagnosis of cervical precancer	2018	Ostade, X Van and Dom, M and Tjalma, W and ...	Excluded	wrong outcome
643	Human papillomavirus testing: the challenges of picking the right tools for the job	2011	Cuschieri, K	Excluded	wrong outcome
644	State of the science: screening, surveillance, and epidemiology of HPV-related malignancies	2021	Ghebre, R and Berry-Lawhorn, JM and ...	Excluded	wrong outcome
645	Communities' perceptions towards cervical cancer and its screening in Wolaita zone, southern Ethiopia: A qualitative study	2022	Demissie, BW and Azeze, GA and Asseffa, NA and Lake, EA and ...	Excluded	wrong study design
646	Implementing HPV-DNA Screening as Primary Cervical Cancer Screening Modality in Zimbabwe: Challenges and Recommendations	2023	Murewanhema, G and Dzobo, M and Moyo, E and Moyo, P and Mhizha, T and ...	Excluded	wrong study design
647	Predictors of cervical cancer screening among Kenyan women: results of a nested case-control study in a nationally representative survey	2018	Ng'ang'a, A and Nyangasi, M and Nkonge, NG and Gathitu, E and ...	Excluded	wrong study design
648	Barriers and facilitators of HPV vaccination in sub-saharan Africa: a systematic review	2023	Kutz, JM and Rausche, P and Gheit, T and ...	Excluded	Review
649	Prevalence and Acceptabilty of Cervical Cancer Screening Amongst Women Attending Recep Tayyiperdogan Hospital in Mogadishu. A Cross Sectional Study	2021	Muna, MO	Excluded	wrong study participant
650	CERVICAL CANCER: RECOMMENDATIONS OF IARC.	2006	Singer, A	Excluded	wrong study participant
651	Sexual networks, partnership patterns and behaviour of HIV positive men who have sex with men: implications for HIV/STIs transmission and partner notification	2013	Wayal, S	Excluded	wrong study participant
652	Molecular triaging options for women testing HPV positive with self-collected samples	2023	Taghavi, K and Zhao, F and Downham, L and Baena, A and ...	Excluded	wrong study participant
653	Experience with careHPV implementation in China	2017	Zhao, Y and Qiao, Y	Excluded	wrong location
654	Molecular oncology testing in resource-limited settings	2014	Gulley, ML and Morgan, DR	Excluded	wrong location
655	Model-based impact and cost-effectiveness of cervical cancer prevention in the Extended Middle East and North Africa (EMENA)	2013	Kim, JJ and Sharma, M and O'Shea, M and Sweet, S and Diaz, M and ...	Excluded	wrong location
656	Preferences for the management of sexually transmitted infections in the South African health system: A discrete choice experiment	2022	Iwuji, CC and Martin, CE and Pillay, D and Shamu, P and Nzenze, S and ...	Excluded	wrong outcome
657	Cervical screening in the 21st century: the case for human papillomavirus testing of self-collected specimens	2007	Morris, BJ and Rose, BR	Excluded	wrong outcome
658	Risk factors for highâ€risk human papillomavirus infection in unscreened Malian women	2011	Tracy, JK and Traore, CB and Bakarou, K and ...	Excluded	wrong outcome
659	Introducing and scaling up testing for human papillomavirus as part of a comprehensive programme for prevention and control of cervical cancer		GUIDE, ASBYS	Excluded	wrong outcome
660	Evaluating the implementation of cervical cancer screening programs in low-resource settings globally: a systematized review	2020	Dykens, JA and Smith, JS and Demment, M and Marshall, E and ...	Excluded	Review
661	â€¦ of various anal intraepithelial neoplasia screening strategies including standard anoscopy, anal cytology and HPV genotyping in HIV positive men who â€¦	2017	Boucheron, P and Pernot, S and PerÃ©, H and ...	Excluded	wrong study participant
662	Highlights of the 27th International Papillomavirus Conference and Clinical Workshop: part 3: epidemiology and public health	2012	Arbyn, M and Gissmann, L and Schneider, A and ...	Excluded	wrong study design
663	Special ambulatory gynecologic considerations in the era of coronavirus disease 2019 (COVID-19) and implications for future practice	2020	Cohen, MA and Powell, AM and Coleman, JS and Keller, JM and ...	Excluded	wrong study design
664	Comparison of patient flow and provider efficiency of two delivery strategies for HPV-based cervical cancer screening in Western Kenya: a time and motion study	2018	Olwanda, E and Shen, J and Kahn, JG and ...	Excluded	wrong study design
665	Knowledge and Attitudes Regarding Cervical Cancer Screening Among Women Living with HIV/AIDs in Malawi: A Cross-sectional Study	2019	Mtengezo, J	Excluded	wrong study design
666	Experiences of cervical cancer screening in HIV-positive women in Zimbabwe	2021	Mpata, PC and Nkosi, ZZ	Excluded	wrong study design
667	Motivations and barriers to cervical cancer screening among HIV infected women in HIV care: a qualitative study	2015	Bukirwa, A and Mutyoba, JN and Mukasa, B N. and Karamagi, Y and ...	Excluded	wrong study design
668	Management of cervical precancers: a global perspective	2012	Echelman, D and Feldman, S	Excluded
669	Women's experiences of infection with human papillomavirus in the face of disease symptoms: a qualitative study	2020	Pourmohsen, M and Simbar, M and Nahidi, F and Fakor, F and ...	Excluded	wrong study design
670	Barriers to cervical screening among older women from hard-to-reach groups: a qualitative study in England	2019	Marlow, L and McBride, E and Varnes, L and ...	Excluded	wrong study design
671	Home Self-collection to test for Human Papillomavirus and Chlamydia trachomatis infection in riverside women in Amazonas	2023	Batista, SJS and Gomes, AMP and Oliveira, TKL de and ...	Excluded	wrong outcome
672	HPV vaccination: acceptance and influencing factors among young men in Germany	2016	Schwarz, TM and Honsberg, T and Stephan, N and ...	Excluded	wrong outcome
673	Knowledge, attitudes, and demographic factors influencing cervical cancer screening behavior of Zimbabwean women	2011	Mupepi, SC and Sampselle, CM and ...	Excluded	wrong outcome
674	Community and provider perceptions and experiences of cervical cancer screening in Rural Bolivia: a qualitative study	2023	Basagoitia, A and Burrowes, S and Solis-Soto, MT and ...	Excluded	wrong study design
675	Geographic and individual correlates of cervical cancer screening among HIV-infected women attending HIV Care and Treatment Programs in Kenya	2019	Kemper, KE	Excluded	wrong outcome
676	Baseline findings from the Anal Cancer Examination (ACE) study: screening using digital ano-rectal examination in HIV-positive men who have sex with men	2016	Ong, JJ and Grulich, A and Walker, S and Hoy, J and ...	Excluded	wrong study participant
677	of Manuscript: The Feasibility of Self-Collected Screening for HPV DNA: A Systematic Review and Meta-Analysis (Protocol) List of Authors		Nelson, EJ and Maynard, BR and Arnold, L and Loux, T and Fatla, J and ...	Excluded	Review
678	Vaginal microbiota and personal risk factors associated with HPV status conversionâ€”A new approach to reduce the risk of cervical cancer?	2022	Yang, Z and Zhang, Y and Stubbe-Espejel, A and Zhao, Y and Liu, M and Li, J and ...	Excluded	wrong study design
679	Exploring Reasons for Cervical Cancer Screening Uptake by Female Clinicians at AIC Kijabe Hospital	2022	Arakaza, B and 1Halestrap, P and Onguka, S	Excluded	wrong study design
680	Cervical cancer screening programs in Europe: the transition towards HPV vaccination and population-based HPV testing	2018	Chrysostomou, AC and Stylianou, DC and Constantinidou, A and ...	Excluded	wrong study design
681	Cervical cancer screening uptake, associated barriers and facilitators: a systematic review and meta-analysis	2023	Omolo, B and Tladi, P and Gabaitiri, L and Makubate, B	Excluded	Review
682	COSTING AND FINANCING FOR SELF-CARE FOR SEXUAL AND REPRODUCTIVE HEALTH AND RIGHTS	2023	AFRICA, CIN	Excluded	wrong study design
683	Secondary prevention of cervical cancer: ASCO resource-stratified clinical practice guideline	2017	Jeronimo, J and Castle, PE and Temin, S and Denny, L and ...	Excluded	wrong study design
684	Upgrading public health programs for human papillomavirus prevention and control is possible in low-and middle-income countries	2012	Steben, M and Jeronimo, J and Wittet, S and Lamontagne, DS and ...	Excluded	wrong study design
685	Bayero Journal of Nursing and Health Care		Edward, MI and Buhari, RA and Ajibade, SO and Makanjuola, OJ	Excluded	wrong study design
686	Secondary Prevention of Cervical Cancer: ASCO Resourceâ€“Stratified Guideline Update	2022	Shastri, SS and Temin, S and Almonte, M and Basu, P and ...	Excluded	wrong study design
687	Cervical Cancer prevention in Kenya: special considerations for HIV-infected women	2010	Ochodo, EA	Excluded	wrong study design
688	Sexually transmitted infection related stigma and shame among African American male youth: implications for testing practices, partner notification, and treatment	2014	Morris, JL and Lippman, SA and Philip, S and ...	Excluded	wrong study design
689	Cost of HPV screening at community health campaigns (CHCs) and health clinics in rural Kenya	2018	Shen, J and Olwanda, E and Kahn, JG and Huchko, MJ	Excluded	wrong study design
690	Overview of human papillomavirus-based and other novel options for cervical cancer screening in developed and developing countries	2008	Cuzick, J and Arbyn, M and Sankaranarayanan, R and Tsu, V and ...	Excluded	wrong study design
691	The barriers to cervical cancer screening for urban and rural populations in Rwanda	2023	Dau, H and Vidler, M and AboMoslim, M and Mutamba, B and Nesbitt, Z and ...	Excluded	wrong study design
692	Implementation and Effectiveness of community-based resources to increase cervical cancer screening uptake among women living in sub-Saharan Africa: A â€¦	2019	Adamu, DB and Robertson, N and Weller, D and ...	Excluded	wrong study design
693	Genotype Distribution and Prevalence of High-Risk Human Papillomavirus Based on 20,103 Self-Collected Samples From 13 Regions of China		Li, J and Wu, R and Li, L and Lin, Z and Zhang, Z and Deng, J and Liu, R and Zhao, X and ...	Excluded	wrong location
694	Evaluation of patient-administered tampon specimens for Chlamydia trachomatis and Neisseria gonorrhoeae	2000	Tabrizi, SN and Fairley, CK and Chen, S and Giouzeppos, O and ...	Excluded	wrong location
695	Exploring effective approaches of integrating cervical screening services into the normal routine care within HIV clinics: a qualitative study in a Ugandan community â€¦	2021	Auma, J	Excluded	wrong study design
696	Disparity in the incidence, prevalence, etiology, screening and presentation of cervical cancer between Africa and America	2021	Ayodele, OJ and Patience, O and Abiola, AG	Excluded	wrong location
697	Anal and cervical human papillomavirus genotypes in women co-infected with human immunodeficiency virus: A systematic review	2022	ParanÃ¡, VC and Santos, D Souza and ...	Excluded	Review
698	Eliminating cervical cancer: progress and challenges for high-income countries	2021	Davies-Oliveira, JC and Smith, MA and Grover, S and Canfell, K and ...	Excluded	wrong study design
699	To Boldly Go Where No Device Has Gone Before: Specimen Self-Collection for the Clinical Laboratory	2023	Fyffe-Freil, RC and Jannetto, PJ and Vanderboom, PM	Excluded	wrong study design
700	Worldwide initiatives to eliminate cervical cancer	2021	Wilailak, S and Kengsakul, M and ...	Excluded	wrong study design
701	Factors affecting acceptance of palliative care in mainland China: a national cross-sectional study	2022	Zhang, X and Zhang, X and Li, Y and Chen, T and Wang, Y and ...	Excluded	wrong location
702	Why consider self-sampling for cervical cancer screening in low-and middle-income countries?	2020	Defo, VF and Domgue, JF	Excluded	wrong study design
703	Cytology and LGBT+ health: establishing inclusive cancer screening programs	2022	Compton, ML and Taylor, SS and Weeks, AG and Weiss, VL and ...	Excluded	wrong study design
704	Social innovation in diagnostics: three case studies	2020	Srinivas, ML and Yang, EJ and Shrestha, P and Wu, D and ...	Excluded	wrong study design
705	Prophylactic vaccines for human papillomavirus: a bright future for cervical cancer prevention	2005	Szarewski, A	Excluded	wrong study design
706	Reframing cervical cancer prevention. Expanding the field towards prevention of human papillomavirus infections and related diseases	2012	Bosch, FX and Tsu, V and Vorsters, A and Damme, P Van and Kane, MA	Excluded	wrong study design
707	Cervical cancer elimination in indian context: Moving from barriers to facilitators	2022	Vikraman, SM and Khanna, D and Dandpat, A	Excluded	wrong study design
708	bARRIERS AND FACILITATORS IN REGULAR GyNAECOLOGICAL SCREENING OF FEMALE RENAL TRANSPLANT RECIPIENTS	2017	Hinten, F and Hermens, R and Meeuwis, KAP and ...	Excluded	wrong study design
709	HPV Testing Overview	2014	Saslow, D	Excluded	wrong study design
710	Point-of-care diagnosis of cervical cancer: potential protein biomarkersin cervicovaginal fluid	2022	KÃ¶se, B and Takmaz, Ã– and GÃ¼ngÃ¶r, M and ...	Excluded	wrong study design
711	Model-based impact and cost-effectiveness of cervical cancer prevention in sub-Saharan Africa	2013	Kim, JJ and Campos, NG and O'Shea, M and Diaz, M and Mutyaba, I	Excluded	wrong study design
712	Competing needs: a qualitative study of cervical cancer screening attendance among HPV-positive women in Tanzania	2019	Linde, DS and Rasch, V and Mwaiselage, JD and Gammeltoft, TM	Excluded	wrong study design
713	Barriers and facilitators to cervical cancer screening in Western Kenya: A qualitative study	2022	Adewumi, K and Nishimura, H and Oketch, SY and Adsul, P and ...	Excluded	wrong study design
714	The role of affordable, point-of-care technologies for cancer care in low-and middle-income countries: A review and commentary	2017	Haney, K and Tandon, P and Divi, R and ...	Excluded	Review
715	Factors Influencing the Experience of Breast and Cervical Cancer Screening Among Women in Low-and Middle-Income Countries: A Systematic Review	2023	Akoto, EJ and Allsop, MJ	Excluded	Review
716	Using social marketing theory as a framework for understanding barriers and facilitators of human papillomavirus screening in women: A qualitative study	2023	Daghighbin, E and Najar, AV and Tehrani, H and ...	Excluded	wrong study design
717	Latin America and the Caribbean Code Against Cancer 1st Edition: Medical interventions including hormone replacement therapy and cancer screening	2023	Baena, A and Paolino, M and Villarreal-Garza, C and Torres, G and ...	Excluded	wrong location
718	Predictors of uptake of cervical cancer screening among women living with HIV/AIDS in Kigali, Rwanda	2021	Businge, L	Excluded	wrong study design
719	CervarixÂ®: a bivalent vaccine against HPV types 16 and 18, with cross-protection against other high-risk HPV types	2012	Szarewski, A	Excluded	wrong outcome
720	Performance of alternative strategies for primary cervical cancer screening in sub-Saharan Africa: systematic review and meta-analysis of diagnostic test â€¦	2015	Fokom-Domgue, J and Combescure, C and Fokom-Defo, V and ...	Excluded	Review
721	Human papillomavirus testing for primary cervical cancer screening	2000	Cuzick, J	Excluded	wrong outcome
722	Treatment approaches for women with positive cervical screening results in low-and middle-income countries	2021	Wentzensen, N and Chirenje, ZM and Prendiville, W	Excluded	wrong outcome
723	Menstrual Tampons Are Reliable and Acceptable Tools to Self-Collect Vaginal Microbiome Samples	2023	Turner, F and Drury, J and Hapangama, DK and ...	Excluded	wrong outcome
724	HPV vaccination: knowledge, attitudes and beliefs in the Chinese population	2015	Wang, D	Excluded	wrong location
725	Mobile phone ownership and use among women screening for cervical cancer in a community-based setting in Western Kenya: Observational study	2022	Stocks, J and Ibrahim, S and Park, L and ...	Excluded	wrong outcome
726	â€¦ of the Impact of HIV Stigma and Male Peers on Men's Communication About HIV Self-Testing and the Role of mHealth in Supporting HIV Self-Testing Within Tanzania	2023	Alidina, Z	Excluded	wrong study participant
727	Role of Treatment Supporters on Adherence to Clinic Appointment and Treatment of HIV Patients at University of Port Harcourt Teaching Hospital, Rivers â€¦	2021	Iwunze, EC and Maduka, O and Babatunde, S	Excluded	wrong outcome
728	Study to determine efficacy of urinary HPV 16 &HPV 18 detection in predicting premalignant and malignant lesions of uterine cervix	2023	John, JH and Halder, A and Purwar, S and ...	Excluded	wrong outcome
729	Towards elimination of cervical cancerâ€“human papillomavirus (HPV) vaccination and cervical cancer screening in Asian National Cancer Centers Alliance â€¦	2023	Ong, SK and Abe, SK and Thilagaratnam, S and ...	Excluded	wrong outcome
730	Protocol for a scoping review of literature on digital sexual, reproductive, and gender health care for LGBTQI+ youth	2023	McLeod, J and Flowers, P and Gibbs, J and Estcourt, CS and ...	Excluded	Review
731	Awareness of and attitudes to sexually transmissible infections among gay men and other men who have sex with men in England: a qualitative study	2018	Datta, J and Reid, D and Hughes, G and Mercer, CH and Wayal, S and ...	Excluded	wrong study design
732	Redefining precision cancer prevention to promote health equity	2022	Butler, EN and Umar, A and Heckman-Stoddard, BM and ...	Excluded
733	Improving cervical cancer continuum of care towards elimination in Ethiopia: a scoping review	2023	Endalamaw, A and Alganeh, H and Azage, M and Atnafu, A and Erku, D and ...	Excluded	Review
734	Analysis of HR-HPV Infection Concordance Rates in Cervical and Urine Specimens; Proposal of Additional Cervical Screening Process for Women Who â€¦	2022	Kim, DH and Jin, H and Lee, KE	Excluded	wrong outcome
735	COVID-19 as a catalyst for reimagining cervical cancer prevention	2023	Luckett, R and Feldman, S and Woo, YL and Moscicki, AB and ...	Excluded	wrong outcome
736	A mixed method study to assess women's knowledge on cervical cancer screening and associated factors in Gakenke District, Rwanda	2021	Izuwayo, G and Habtu, M and Marete, O and Mochama, M and ...	Excluded	wrong outcome
737	â€œThey should be asking usâ€: a qualitative decisional needs assessment for women considering cervical cancer screening	2018	Wood, B and Russell, VL and El-Khatib, Z and ...	Excluded	wrong study design
738	Perceptions on the collection of body fluids for research on persistence of Ebola virus: A qualitative study	2020	Kutalek, R and Baingana, F and Sevalie, S and ...	Excluded	wrong study design
739	Considering religion and spirituality in precision medicine	2020	Yeary, KHK and Alcaraz, KI and Ashing, KT and ...	Excluded	wrong outcome
740	Anal Cancer Screening at Truman Health Services	2021	Tran, PD and Babbar, H	Excluded	wrong outcome
741	Evaluating the use of different HPV testing strategies, as compared to the PAP, for the detection of cervical cancer in Mexico: Epidemiologic and economic â€¦	2003	Flores, YN	Excluded	wrong outcome
742	â€¦ study exploring triage of human papillomavirus (HPV)-positive women by visual assessment, manual and computer-interpreted cytology, and HPV-16/18â€“45 â€¦	2021	Vassilakos, P and Wisniak, A and Catarino, R and ...	Excluded	wrong outcome
743	Self-care interventions for sexual and reproductive health and rights for advancing universal health coverage	2020	Narasimhan, M and Logie, CH and Gauntley, A and ...	Excluded	wrong outcome
744	Cervical Cancer Prevention in East Africa: Moving from Evidence to Implementation	2018	Huchko, MJ	Excluded	wrong outcome
745	Prevalence and sociodemographic predictors of high-risk vaginal human papillomavirus infection: findings from a public cervical cancer screening registry	2023	Jailani, AS and Balqis-Ali, NZ and Tang, KF and Fun, WH and ...	Excluded	wrong outcome
746	Epilogue: Looking forward to cervical cancer elimination	2020	Jenkins, D and Bosch, FX	Excluded	wrong outcome
747	Cervical cancer and HIV/AIDS-Influence of HIV/AIDS on cervical precancerous lesions and invasive cervical cancer in Morogoro region. Tanzania	2014	Chambuso, RS	Excluded	wrong outcome
748	P-B18 Prevalence of anal high-risk human papillomavirus infections among HIV-positive and HIV-negative men who have sex with men (MSM) in Nigeria	2016	Nowak, R and Gravitt, P and He, X and Ketende, S and ...	Excluded	wrong study participant
749	Strategies for community education prior to clinical trial recruitment for a cervical cancer screening intervention in Uganda	2016	Mitchell, SM and Pedersen, HN and Sekikubo, M and ...	Excluded	wrong outcome
750	New approaches to screening for cervical cancer	2010	Jones, H	Excluded	wrong outcome
751	Cervical cancer screening service utilization and associated factors among women living with HIV receiving anti-retroviral therapy at Adama Hospital Medical College â€¦	2023	Mohamed, ZK and Amare, YW and Getahun, MS and ...	Excluded	wrong outcome
752	Assessing non-response to a mailed health survey including self-collection of biological material	2011	UuskÃ¼la, A and Kals, M and McNutt, LA	Excluded	wrong outcome
753	What factors influence uptake of bowel, breast, and cervical cancer screening? Insights from an overview of international research	2023	Prowse, S and Treweek, S and Brazzelli, M	Excluded	wrong outcome
754	Health workers' perspectives on barriers and facilitators to implementing a new national cervical cancer screening program in Ethiopia	2021	Lott, BE and Halkiyo, A and Kassa, DW and ...	Excluded	wrong outcome
755	â€¦ for antibiotic-resistant bacteria: a mixed-methods study of patients' comprehension of and compliance with self-sampling requests post-discharge	2023	Veen, A van and Lescure, DLA and Verhaegh, SJC and ...	Excluded	wrong outcome
756	Prospects for controlling cervical cancer at the turn of the century	2003	Franco, EL and Duarte-Franco, E and ...	Excluded	wrong outcome
757	An observational study of deep learning and automated evaluation of cervical images for cancer screening	2019	Hu, L and Bell, D and Antani, S and Xue, Z and Yu, K and ...	Excluded	wrong outcome
758	The impact of 10 years of human papillomavirus (HPV) vaccination in Australia: what additional disease burden will a nonavalent vaccine prevent?	2018	Patel, C and Brotherton, JML and Pillsbury, A and ...	Excluded	wrong outcome
759	Jurnal Aisyah: Jurnal		Solehati, T and Imansari, B and Madi, D and Mediani, HS and Madiu, D and ...	Excluded	wrong study design
760	HPV infection in women with and without cervical cancer in Conakry, Guinea	2009	Keita, N and Clifford, GM and Koulibaly, M and Douno, K and ...	Excluded	wrong location
761	Prevalence and genotype distribution of human papillomavirus infection among women aged 30â€“65 years in Xi'an, China: a population-based study of 14,655 women	2021	Han, X and Song, G and Li, Y and Dong, Z and Yan, X and ...	Excluded	wrong location
762	Establishing an evidence base to inform the development and implementation of an online HIV pre-exposure prophylaxis service for GBMSM in Scotland	2022	Kincaid, R	Excluded	Wrong location
763	Understanding patient factors to increase uptake of cancer screening: a review	2021	Young, B and Robb, KA	Excluded	Review
764	Human Papillomavirus and Considerations for Prevention Post-COVID-19	2023	Nanayakkara, S	Excluded	wrong outcome
765	Cervical cancer screening in the Pacific Island countries: an overview of current management for therapy	2023	Chand, SS and Sudhakar, AN and ...	Excluded	wrong study design
766	Stakeholders' experiences of ethical challenges in cluster randomized trials in a limited resource setting: a qualitative analysis	2023	Mtande, TK and Lombard, C and Nair, G and Rennie, S	Excluded	wrong study design
767	PRACTICAL COLPOSCOPY.	2006	Singer, A	Excluded	wrong outcome
768	Characteristics and geographic distribution of HIV-positive women diagnosed with cervical cancer in Dar es Salaam, Tanzania	2016	Lovgren, K and Soliman, AS and Ngoma, T and ...	Excluded	wrong outcome
769	A questionnaire study on disparity of cervical cancer prevention programs in Asiaâ€Oceania	2023	Committee, Oncology and Oceania , Asia and and ...	Excluded	wrong outcome
770	Vaccination against human papillomavirus among 865 female students from the health professions in central Greece: a questionnaire-based cross-sectional study	2013	Papagiannis, D and Rachiotis, G and ...	Excluded	wrong outcome
771	Knowledge, barriers and motivators to Cervical Cancer Screening in Rwanda: a qualitative study	2022	Gafaranga, JP and Manirakiza, F and ...	Excluded	wrong study design
772	A community-engaged study to understand the HIV/STI risk of young South Asian sexual minority women in the Greater Toronto Area	2021	Mishra, P	Excluded	wrong location
773	Decisional balance and contemplation ladder to support interventions for HIV pre-exposure prophylaxis uptake and persistence	2019	John, SA and Rendina, HJ and Starks, TJ and Grov, C and ...	Excluded	wrong outcome
774	Prevention and control of HPV infection and HPV-related cancers in Colombia-a meeting report	2020	Vorsters, A and Bosch, FX and Bonanni, P and Franco, EL and Baay, M and ...	Excluded	wrong study design
775	P-B30 Association between HIV and persistent HPV infections among Nigerian women	2016	Adebamowo, S and Famooto, A and Dareng, E and ...	Excluded	wrong outcome
776	HIV and STI prevention among men who have sex with men	2018	GUIDANCE, E	Excluded	wrong outcome
777	Centring rights-based access to self-care interventions	2022	Ferguson, L and Narasimhan, M	Excluded	wrong outcome
778	Preventive care recommendations to promote health equity	2023	Persaud, N and Sabir, A and Woods, H and Sayani, A and Agarwal, A and ...	Excluded	wrong outcome
779	Vaginal infections in Haitian immigrant women living in Miami, Florida	2017	Seay, J and Mandigo, M and Hew, K and Kobetz, E	Excluded	wrong outcome
780	Prevalence of Neisseria gonorrhoeae and Trichomonas vaginalis in Portuguese women of childbearing age	2021	Silva, J and Cerqueira, F and Teixeira, AL and ...	Excluded	wrong outcome
781	Barriers to cervical cancer screening and the cervical cancer care continuum in rural Guatemala: a mixed-method analysis	2018	Austad, K and Chary, A and Xocop, SM and Messmer, S and ...	Excluded	wrong outcome
782	Barriers to cervical cancer screening attendance in England: a population-based survey	2009	Waller, J and Bartoszek, M and Marlow, L and ...	Excluded	wrong location
783	2023 ASCCP ORAL PRESENTATIONS	2023	Stier, E	Excluded	wrong study design
784	What's Stopping Malaysian Women from Uptaking HPV Screening and Vaccines?: A Study on Barriers	2022	Prisha, P and Sin, KT and Poo, CL	Excluded	wrong study design
785	Review of HPV testing for primary cervical cancer screening	2022	Davies, P	Excluded	Review
786	Biobanking in East and Central Africa: A case of the Integrated Biorepository of H3Africa Uganda	2022	Nsubuga, G and Kateete, DP and Aloyo, SM and Kigingi, LN and ...	Excluded	wrong study design
787	DMPA-SC: an emerging option to increase women's contraceptive choices	2018	Askew, I and Wells, E	Excluded	wrong outcome
788	Screening technologies for cervical cancer: Overview	2022	Banerjee, D and Mittal, S and Mandal, R and Basu, P	Excluded	wrong outcome
789	C-109 HPV associated cervical cancer in HIV negative African women	2016	Adebamowo, C	Excluded	wrong outcome
790	Self Care Interventions for Sexual and Reproductive Health: Self care interventions to advance health and wellbeing: a conceptual framework to inform â€¦	2019	Narasimhan, M and Allotey, P and Hardon, A	Excluded	wrong outcome
791	Do-It-Yourself: An HPV self-sampling intervention to reduce cervical cancer rates in rural Northern California	2023	Howery, A	Excluded	wrong location
792	Cervical cancer screening and prevention	2020	Mahlaba, KJM and Nkwinika, VVN and Lebelo, RLL and ...	Excluded	wrong outcome
793	Tracking vaginal, anal and oral infection in a mouse papillomavirus infection model	2015	Hu, J and Budgeon, LR and Cladel, NM and Balogh, K and ...	Excluded	wrong outcome
794	Cancer screening considerations and cancer screening uptake for lesbian, gay, bisexual, and transgender persons	2018	Ceres, M and Quinn, GP and Loscalzo, M and Rice, D	Excluded	wrong outcome
795	Human papillomavirus and cancer prevention: gaps in knowledge and prospects for research, policy, and advocacy	2012	Franco, EL and SanjosÃ©, S de and Broker, TR and Stanley, MA and ...	Excluded	wrong outcome
796	The potential use of digital health technologies in the African context: a systematic review of evidence from Ethiopia	2021	Manyazewal, T and Woldeamanuel, Y and Blumberg, HM and ...	Excluded	Review
797	Interventions to close the divide for women with breast and cervical cancer between low-income and middle-income countries and high-income countries	2017	Denny, L and Sanjose, S de and Mutebi, M and Anderson, BO and Kim, J and ...	Excluded	wrong outcome
798	Trends in cervical cancer screening in developing countries	2012	Rao, SJ	Excluded	wrong outcome
799	Accurate measurement of female genital tract fluid dilution in cervicovaginal lavage samples	2016	Churchman, SA and Moss, JA and Baum, MM	Excluded	wrong outcome
800	Anal cancer and anal cancer screening	2023	Cohen, CM and Clarke, MA	Excluded	wrong outcome
801	Human papillomavirus and cervical cytology in adolescents	2004	Kahn, JA and Hillard, PA	Excluded	wrong outcome
802	Identification of protein biomarkers for cervical cancer using human cervicovaginal fluid	2014	Raemdonck, GAA Van and Tjalma, WAA and Coen, EP and ...	Excluded	wrong outcome
803	Human Papillomavirus Research in Latin America	2017	Picconi, MA and Villa, LL	Excluded	wrong location
804	A Clinical Audit of Pap Smear Test for Screening of Cervical Cancer from Private Teaching Hospital of Pakistan	2021	Rafique, S and Abeera, A and Ashfaq, M and Sameea, B and ...	Excluded	wrong location
805	Regional action plans for ending AIDS and the epidemics of viral hepatitis and sexually transmitted infections 2022â€“2030	2023	Organization, World Health	Excluded	wrong outcome
806	Prevention of cervical cancer in low-resource African settings	2022	Mulongo, M and Chibwesha, CJ	Excluded	wrong outcome
807	The Impact of the COVID-19 Pandemic on Breast and Cervical Cancer Screening: A Systematic Review	2023	Elemes, S and Stachteas, P and Haidich, AB and Mamopoulos, A and ...	Excluded	Review
808	Rural Ethiopian women have few concerns about HPV self-screening, and community-based HPV self-screening could help identify women with neglected â€¦	2022	Burrowes, S and Hernandez, A and ...	Excluded	wrong outcome
809	HPV and cervical cancer testing and prevention: knowledge, beliefs, and attitudes among Hispanic women	2008	Vanslyke, JG and Baum, J and Plaza, V and Otero, M and ...	Excluded	wrong outcome
810	Human papillomavirus and its role in cervical cancer screening and treatment	2015	Moreman, C and Redman, CWE and Moss, EL	Excluded	wrong outcome
811	The role of syndemic in explaining health disparities among bisexual men: A blueprint for a theoretically informed perspective	2016	Friedman, MR and Dodge, BM	Excluded	wrong outcome
812	WHO guideline for screening and treatment of cervical pre-cancer lesions for cervical cancer prevention: use of mRNA tests for human papillomavirus (HPV)	2021	Organization, World Health	Excluded	wrong outcome
813	Lateral flow test engineering and lessons learned from COVID-19	2023	Budd, J and Miller, BS and Weckman, NE and Cherkaoui, D and ...	Excluded	wrong outcome
814	Acceptability and performance of the menstrual cup in South Africa: a randomized crossover trial comparing the menstrual cup to tampons or sanitary pads	2015	Beksinska, ME and Smit, J and Greener, R and Todd, CS and ...	Excluded	wrong outcome
815	An exploratory study of acculturation and reproductive health among Haitian and Haitian-American women in Little Haiti, South Florida	2016	Cyrus, E and Gollub, EL and Jean-Gilles, M and Neptune, S and ...	Excluded	wrong location
816	Is it time to move beyond visual inspection with acetic acid for cervical cancer screening?	2018	Silkensen, SL and Schiffman, M and ...	Excluded	wrong outcome
817	Squamous cell anal cancer: Management and therapeutic options	2020	Pessia, B and Romano, L and Giuliani, A and Lazzarin, G and ...	Excluded	wrong outcome
818	Preliminary Program		SESSIONS, CB	Excluded	wrong outcome
819	Human papillomavirus knowledge, attitudes, practices, and prevalence among men who have sex with men in Monrovia, Liberia	2018	Lieber, M and Reynolds, CW and Lieb, W and McGill, S and ...	Excluded	wrong outcome
820	Community-integrated self-collected HPV-based cervix screening in a low-resource rural setting: a pragmatic, cluster-randomized trial	2023	Gottschlich, A and Payne, BA and Trawin, J and Albert, A and ...	Excluded	wrong outcome
821	Knowledge and Attitude towards HPV, PAP Testing and HPV Vaccination among Women with HIV	2018	Bernice, W and Noel, OO	Excluded	wrong outcome
822	Study Characteristics, Methodological Assessment, Methodologies for Patients' Perspectives and Experiences Review	2019	Chao, YS and Clark, M and Carson, E and Weeks, L and ...	Excluded	Review
823	Global strategy to accelerate the elimination of cervical cancer as a public health problem	2020	Organization, World Health	Excluded	wrong outcome
824	Qualitative insights into a same day self-collect HPV screen-and-treat program for early detection and treatment of cervical precancer in Papua New Guinea	2022	Camara, H	Excluded	wrong study design
825	Eric PF Chow and Christopher K. Fairley 277â€“278		Sultana, F and Mullins, R and Murphy, M and English, DR and ...	Excluded	wrong outcome
826	Summary report on the informal consultative meeting on adopting self-care interventions for sexual and reproductive health in the Eastern Mediterranean Region â€¦	2019	Organization, World Health	Excluded	wrong outcome
827	Summary report on a WHO online consultation in response to the COVID-19 pandemic planning for rapid dissemination and implementation of the WHO consolidated â€¦	2020	Organization, World Health	Excluded	wrong outcome
828	College women's HPV vaccine decision narratives	2011	Hopfer, S and Clippard, JR	Excluded	wrong outcome
829	Supplementary Table 2. Characteristics of Studies that were Excluded after Full Text Review.		Arrossi, S and Barata, PC and Cadman, L and Castle, PE and Darlin, L and ...	Excluded	Review
830	Implementation Issues	2019	Chao, YS and Clark, M and Carson, E and Weeks, L and ...	Excluded	wrong outcome
831	Toward 70% cervical cancer screening coverage: Technical challenges and opportunities to increase access to human papillomavirus (HPV) testing	2023	Kundrod, KA and Jeronimo, J and Vetter, B and Maza, M and ...	Excluded	wrong outcome
832	WHO implementation tool for pre-exposure prophylaxis (PrEP) of HIV infection: module 13: integrating STI services	2022	Organization, World Health	Excluded	wrong outcome
833	Population-based human papillomavirus testing: The new paradigm for cervical cancer screening.	2021	Joseph, A and Bhatla, N	Excluded	wrong outcome
834	Self care interventions to advance health and wellbeing: a conceptual framework to inform normative guidance	2019	Narasimhan, M and Allotey, P and Hardon, A	Excluded	wrong outcome
835	WHO consolidated guideline on self-care interventions for health: sexual and reproductive health and rights	2019	Organization, World Health	Excluded	wrong outcome
836	2016 United Kingdom national guideline on the sexual health care of men who have sex with men	2018	Clutterbuck, D and Asboe, D and Barber, T and Emerson, C and ...	Excluded	wrong study participant
837	Cervical cancer screening in Thailand: an overview.	2006	Sriamporn, S and Khuhaprema, T and Parkin, M	Excluded	wrong location
838	Canadian Muslim Health Exceptionalismâ€”Community Consultation	2020	Shah, S and Atif, A	Excluded	wrong location
839	HPV and cervical cancer: screening or vaccination?	2008	Bosch, FX and Castellsague, X and SanjosÃ©, S De	Excluded	wrong study design
840	Cervical Cancer Screening Recommendations: Now and for the Future	2023	Rayner, M and Welp, A and Stoler, MH and Cantrell, LA	Excluded	wrong study design
841	HIV infection and AIDS	2008	Agrawal, L and Louboutin, JP and Reyes, BAS and ...	Excluded	wrong outcome
842	Attitudes of transgender men and non-binary people to cervical screening	2021	Berner, AM and Connolly, DJ and Pinnell, I and Wolton, A and ...	Excluded	wrong study participant
843	PHILIPPINE OBSTETRICAL AND GYNECOLOGICAL SOCIETY		DEE, MT and DOMINGO, EJ and CHAVEZ-COLOMA, LC and ...	Excluded	wrong location
844	J.-C. Manuguerra, Paris	2016	Hu, H and Hu, Z and Hussein, WI and Edwards, D and Cunningham, T and ...	Excluded	wrong outcome
845	Current possibilities of organized screening for cancer of the cervix uteri	2016	Apolikhina, IA and Filippenkova, EV and ...	Excluded	wrong outcome
846	Implementing plans for global elimination of cervical cancer	2023	Vale, DB and Teixeira, JC	Excluded	wrong outcome
847	To stimulate submissions, the NFOG Board has decided to draw two authors each year to win prizes of DKK 2500 (aboutâ‚¬ 335). Next draw in 2012.(See â€¦	2003	Fund, N	Excluded	wrong outcome
848	PURLs: Do-it-yourself cervical cancer screening?	2020	Hoss, M and Lyon, C and Prasad, S	Excluded	wrong study design
849	Highlights of the 26th international papillomavirus conference and workshops	2010	Arbyn, M and Steben, M	Excluded	wrong study design
850	Can e-technology through the Internet be used as a new tool to address the Chlamydia trachomatis epidemic by home sampling and vaginal swabs?	2009	Gaydos, CA and Barnes, M and Aumakhan, B and ...	Excluded	wrong study design
851	Preference among female Army recruits for use of self-administrated vaginal swabs or urine to screen for Chlamydia trachomatis genital infections	2003	Hsieh, YH and Howell, MR and Gaydos, JC and ...	Excluded	wrong study design
852	Will new human papillomavirus diagnostics improve cervical cancer control efforts?	2001	Kulasingam, SL and Koutsky, LA	Excluded	wrong study design
853	Using digital health interventions to improve access to sexual and reproductive health services in British Columbia		Pedersen, H and Gilbert, M and Smith, L and Ogilvie, G	Excluded	wrong location
854	Opening Address of the Vice-Chancellor, Professor Rahamon A. Bello, FAEng at the 6th Inaugural Lecture in the 2014/2015 Academic Session Delivered by â€¦	2015	Bello, RA	Excluded	wrong location
855	Psychological, behavioral, and interpersonal impact of human papillomavirus and Pap test results	2005	Kahn, JA and Slap, GB and Bernstein, DI and Kollar, LM and ...	Excluded	wrong location
856	Front &Back Matter	2016	Boglione, L and Cusato, J and Perri, G Di and D'Avolio, A and Sane, F and ...	Excluded	wrong location
857	T. vaginalis in riverside women in Amazonia, Brazil: an experience using the EVALYNÂ® BRUSH vaginal self-collection device	2019	Rocha, DAP and Azevedo, MJN and Batista, SJS and ...	Excluded	wrong location
858	Optimierung des Zervixkarzinom Screenings im laÌˆndlichen AÌˆthiopien: Wissensstand, Einstellung und Teilnahme	2022	Ruddies, FDAS	Excluded	wrong location
859	SaÃºde de imigrantes haitianos: revisÃ£o de estudos empÃ­ricos qualitativos	2019	Faqueti, A and Grisotti, M and Risson, AP	Excluded	wrong location
860	AcurÃ¡cia da autoamostragem de HPV em comparaÃ§Ã£o com outras ferramentas de rastreio cervical: uma revisÃ£o sistemÃ¡tica	2023	Silva, PIR	Excluded	wrong location
861	HPV-Selbstuntersuchung: ErgÃ¤nzung zum opportunistischen Screening?	2003	Hillemanns, P and Dannecker, C and Thaler, CJ and Hepp, H	Excluded	wrong location
862	La autotoma es tan efectiva como las muestras obtenidas por el ginecÃ³logo para la detecciÃ³n del HPV	2015	MÃ©ndez, HM and Serra, E and GutiÃ©rrez, A	Excluded	wrong location
863	Prospective cohort study examining cervical cancer screening methods in HIV-positive and HIV-negative Cambodian Women: a comparison of human papilloma virus testing, visualization with acetic acid and digital colposcopy.	2019	Thay S and Goldstein A and Goldstein LS and Govind V and Lim K and Seang C	Excluded	wrong location
864	Women's experiences in a community-based screen-and-treat cervical cancer prevention program in rural Malawi: a qualitative study.	2021	Lee F and Bula A and Chapola J and Mapanje C and Phiri B and Kamtuwange N and Tsidya M and Tang J and Chinula L	Excluded	wrong study design
865	Knowledge, attitude and practice of female university students regarding human papillomavirus and self-sampling in KwaZulu-Natal, South Africa: a cross-sectional survey	2022	Eche, Miracle Tamaraebi and Vermaak, Kerry	Excluded	wrong location
866	Genital self-sampling for HPV-based cervical cancer screening: a qualitative study of preferences and barriers in rural Ethiopia	2019	Brandt, Theresa and Wubneh, Solomon Berhe and Handebo, Simegnew and Debalkie, Getu and Ayanaw, Yohanes and Alemu, Kassahun and Jede, Felix and Doeberitz, Magnus von Knebel and Bussmann, Hermann	Excluded	wrong study design
867	Study protocol for a two-site clinical trial to validate a smartphone-based artificial intelligence classifier identifying cervical precancer and cancer in HPV-positive women in Cameroon	2021	Baleydier, Ines and Vassilakos, Pierre and Vinals, Roser and Wisniak, Ania and Kenfack, Bruno and Fouogue, Jovanny Tsuala and Orock, George Enownchong Enow and Makajio, Sophie Lemoupa and Tincho, Evelyn Foguem and Undurraga, Manuela and Cattin, Magali and Makohliso, Solomzi and Schoenenberger, Klaus and Gervaix, Alain and Thiran, Jean-Philippe and Petignat, Patrick	Excluded	Protocol
868	Facilitators and Barriers to HPV Self-Sampling as a Cervical Cancer Screening Option among Women Living with HIV in Rural Uganda	2023	Nyabigambo, A and Mayega, RW and Hlongwana, K and ...	Excluded after full-text	Not reported participant preference
869	Effectiveness of Clinic-Based Patient-Led Human Papillomavirus DNA Self-Sampling among HIV-Infected Women in Uganda	2023	Nyabigambo, A and Mayega, RW and Ginindza, TG	Excluded after full-text	Not reported participant preference
870	Performance of Xpert HPV on self-collected vaginal samples for cervical cancer screening among women in South Africa	2021	Saidu, R and Kuhn, L and Tergas, A and Boa, R and ...	Excluded after full-text	Not reported participant preference
871	Comparison of self-collected versus clinician collected cervicovaginal specimens for detection of high risk human papillomavirus among HIV infected women in Ethiopia.	2022	Bogale AL and Teklehaymanot T and Ali JH and Kassie GM and Medhin G and Baye AY and Shiferaw AY	Excluded after full-text	Not reported participant preference
872	The efficacy of the clinic-based HPV self-sampling approach among HIV-infected rural women in Uganda.	2023	Nyabigambo, A and Mayega, RW and Obuya, E and Nakafeero, M and ...	Excluded after full-text	Not reported self-sampling
873	A TEST OF AN INTERVENTION TO PROMOTE PAP TESTING IN A GROUP OF WOMEN LIVING WITH HIV	2014	Murphy, J	Excluded after full-text	Not reported self-sampling
874	Acceptability of HPV screening among HIV-infected women attending an HIV-dedicated clinic in Abidjan, Cote d'Ivoire	2020	Mensah, Keitly and Assoumou, Nelly and Duchesne, Veronique and Pourette, Dolores and DeBeaudrap, Pierre and Dumont, Alexandre	Excluded after full-text	Not reported self-sampling
875	The best thing is that you are doing it for yourself" - perspectives on acceptability and feasibility of HPV self-sampling among cervical cancer screening clients in Tanzania	2020	Bakiewicz, A and Rasch, V and Mwaiselage, J and Linde, DS	Excluded after full-text	Qualitative study
876	Exploring barriers to cervical cancer screening among women living with HIV (WLHIV) attending an ART clinic at Nkhoma Hospital, Malawi	2020	Kabota, BP	Excluded after full-text	Qualitative study
877	High-Risk Human Papillomavirus Messenger RNA Testing Using Urine, Cervicovaginal Self-Collected and Provider-Collected Cervical Samples Among Women in â€¦	2022	Grabert, BK and Islam, JY and Mutua, M and Kabare, E and ...	Excluded after full-text	Study participants HIV negative
878	Knowledge and acceptability of Pap smears, self-sampling and HPV vaccination among adult women in Kenya	2012	Rositch, A.F. and Gatuguta, A. and Choi, R.Y. and Guthrie, B.L. and Mackelprang, R.D. and Bosire, R. and Manyara, L. and Kiarie, J.N. and Smith, J.S. and Farquhar, C.	Excluded after full-text	Study participants HIV negative
879	Perspectives on Self-Sampling for Cancer Screening From Staff at Federally Qualified Health Centers in Rural and Segregated Counties: A Preliminary Qualitative â€¦	2022	Wood, J and Stoltzfus, KC and Popalis, M and Moss, JL	Excluded	Qualitative study
880	Genital self-sampling for HPV-based cervical cancer screening: a qualitative study of preferences and barriers in rural Ethiopia	2019	Brandt, Theresa and Wubneh, Solomon Berhe and Handebo, Simegnew and Debalkie, Getu and Ayanaw, Yohanes and Alemu, Kassahun and Jede, Felix and Doeberitz, Magnus von Knebel and Bussmann, Hermann	Excluded	Qualitative study
881	Cervical cancer prevention and high-risk HPV self-sampling awareness and acceptability among women living with HIV	2022	Le, D and Ciceron, A Coriolan and Jeon, MJ and Gonzalez, LI and ...	Excluded	Qualitative study
882	Vaginal self sampling versus physician cervical sampling for HPV among younger and older women	2006	Karwalajtys, T and Howard, M and Sellors, JW and ...	Excluded	Study participants HIV negative
883	Acceptability of human papillomavirus self testing in female adolescents	2005	Kahn, JA and Bernstein, DI and Rosenthal, SL and ...	Excluded	wrong outcome
884	High level of agreement between clinician-collected and self-collected samples for HPV detection among South African adolescents	2012	Adler, DH and Almudevar, A and Gray, GE and Allan, B and ...	Excluded	Wrong participants
885	Acceptability and Accuracy of Cervical Cancer Screening Using a Self-Collected Tampon for HPV Messenger-RNA Testing among HIVInfected Women in South Africa	2015	Paul C. Adamson et al (2015)	Include	HPV Self sampling & WLHIV
886	Knowledge and Acceptability of Pap Smears, Self_x0002_Sampling and HPV Vaccination among Adult Women in Kenya	2012	Anne F. Rositch(2012)	Include	HPV Self sampling & WLHIV
887	Acceptability of self- collection for human papillomavirus detection in the Eastern Cape, South Africa	2020	Ongeziwe Taku (2020)	Include	HPV Self sampling & WLHIV
888	Comparative analysis between self-collected and clinician-collected samples for HPV testing in public health facilities in Zimbabwe	2021	Jessica Joseph (2021)	Include	HPV Self sampling & WLHIV
889	HPV self-sampling acceptability and preferences among women living with HIV in Botswana	2019	Racquel E. Kohler(2019)	Include	HPV Self sampling & WLHIV
890	Human papillomavirus (HPV) testing on self-collected specimens: perceptions among HIV positive women attending rural and urban clinics in South Africa	2014	Kay Mahomed (2014)	Include	HPV Self sampling & WLHIV
891	Self-collected vaginal sampling for the detection of genital human papillomavirus (HPV) using careHPV among Ghanaian women	2017	Dorcas Obiri-Yeboah (2017)	Include	HPV Self sampling & WLHIV
892	Self-collection based HPV testing for cervical cancer screening among women living with HIV in Uganda: a descriptive analysis of knowledge, intentions to screen and factors associated with HPV positivity	2017	Sheona M. Mitchell (2017)	Include	HPV Self sampling & WLHIV
893	Self-sampling for human papillomavirus testing among rural young women of KwaZulu-Natal, South Africa	2017	J. N. Mbatha (2017)	Include	HPV Self sampling & WLHIV
894	The preference of women living with HIV for the HPV self-sampling of urine at a rural HIV clinic in Uganda	2022	Agnes Nyabigambo (2022)	Include	HPV Self sampling & WLHIV
895	High-Risk HPV mRNA Testing using Urine, Cervico-vaginal Self-Collected and Provider-Collected Cervical Samples among Women in Mombasa, Kenya	2022	Brigid K. Grabert(2022)	Include	HPV Self sampling & WLHIV
896	High-risk human papillomavirus messenger RNA testing in wet_x0002_and dry- self-collected specimens for high-grade cervical lesion detection in Mombasa, Kenya	2021	Jessica Yasmine Islam(2021)	Include	HPV Self sampling & WLHIV
897	Acceptability of self-collection sampling for HPV-DNA testing in low-resource settings: a mixed methods approach	2014	Pooja Bansil(2014)	Include	HPV Self sampling & WLHIV
898	Exploring Factors Associated with Patients Who Prefer Clinician-Sampling to HPV Self-Sampling: A Study Conducted in a Low-Resource Setting	2021	Jessica Sormani(2021)	Include	HPV Self sampling & WLHIV

## Sheet: full_text excluded
SN	title	year	authors	Decision	reason
1	Facilitators and Barriers to HPV Self-Sampling as a Cervical Cancer Screening Option among Women Living with HIV in Rural Uganda	2023	Nyabigambo, A and Mayega, RW and Hlongwana, K and ...	Excluded after full-text	Not reported participant preference
2	Effectiveness of Clinic-Based Patient-Led Human Papillomavirus DNA Self-Sampling among HIV-Infected Women in Uganda	2023	Nyabigambo, A and Mayega, RW and Ginindza, TG	Excluded after full-text	Not reported participant preference
3	Performance of Xpert HPV on self-collected vaginal samples for cervical cancer screening among women in South Africa	2021	Saidu, R and Kuhn, L and Tergas, A and Boa, R and ...	Excluded after full-text	Not reported participant preference
4	Comparison of self-collected versus clinician collected cervicovaginal specimens for detection of high risk human papillomavirus among HIV infected women in Ethiopia.	2022	Bogale AL and Teklehaymanot T and Ali JH and Kassie GM and Medhin G and Baye AY and Shiferaw AY	Excluded after full-text	Not reported participant preference
5	The efficacy of the clinic-based HPV self-sampling approach among HIV-infected rural women in Uganda.	2023	Nyabigambo, A and Mayega, RW and Obuya, E and Nakafeero, M and ...	Excluded after full-text	Not reported self-sampling
6	A TEST OF AN INTERVENTION TO PROMOTE PAP TESTING IN A GROUP OF WOMEN LIVING WITH HIV	2014	Murphy, J	Excluded after full-text	Not reported self-sampling
7	Acceptability of HPV screening among HIV-infected women attending an HIV-dedicated clinic in Abidjan, Cote d'Ivoire	2020	Mensah, Keitly and Assoumou, Nelly and Duchesne, Veronique and Pourette, Dolores and DeBeaudrap, Pierre and Dumont, Alexandre	Excluded after full-text	Not reported self-sampling
8	The best thing is that you are doing it for yourself" - perspectives on acceptability and feasibility of HPV self-sampling among cervical cancer screening clients in Tanzania	2020	Bakiewicz, A and Rasch, V and Mwaiselage, J and Linde, DS	Excluded after full-text	Qualitative study
9	Exploring barriers to cervical cancer screening among women living with HIV (WLHIV) attending an ART clinic at Nkhoma Hospital, Malawi	2020	Kabota, BP	Excluded after full-text	Qualitative study
10	High-Risk Human Papillomavirus Messenger RNA Testing Using Urine, Cervicovaginal Self-Collected and Provider-Collected Cervical Samples Among Women in â€¦	2022	Grabert, BK and Islam, JY and Mutua, M and Kabare, E and ...	Excluded after full-text	Study participants HIV negative
11	Knowledge and acceptability of Pap smears, self-sampling and HPV vaccination among adult women in Kenya	2012	Rositch, A.F. and Gatuguta, A. and Choi, R.Y. and Guthrie, B.L. and Mackelprang, R.D. and Bosire, R. and Manyara, L. and Kiarie, J.N. and Smith, J.S. and Farquhar, C.	Excluded after full-text	Study participants HIV negative
12	Perspectives on Self-Sampling for Cancer Screening From Staff at Federally Qualified Health Centers in Rural and Segregated Counties: A Preliminary Qualitative â€¦	2022	Wood, J and Stoltzfus, KC and Popalis, M and Moss, JL	Excluded	Qualitative study
13	Genital self-sampling for HPV-based cervical cancer screening: a qualitative study of preferences and barriers in rural Ethiopia	2019	Brandt, Theresa and Wubneh, Solomon Berhe and Handebo, Simegnew and Debalkie, Getu and Ayanaw, Yohanes and Alemu, Kassahun and Jede, Felix and Doeberitz, Magnus von Knebel and Bussmann, Hermann	Excluded	Qualitative study
14	Cervical cancer prevention and high-risk HPV self-sampling awareness and acceptability among women living with HIV	2022	Le, D and Ciceron, A Coriolan and Jeon, MJ and Gonzalez, LI and ...	Excluded	Qualitative study
15	Vaginal self sampling versus physician cervical sampling for HPV among younger and older women	2006	Karwalajtys, T and Howard, M and Sellors, JW and ...	Excluded	Study participants HIV negative
16	Acceptability of human papillomavirus self testing in female adolescents	2005	Kahn, JA and Bernstein, DI and Rosenthal, SL and ...	Excluded	wrong outcome
17	High level of agreement between clinician-collected and self-collected samples for HPV detection among South African adolescents	2012	Adler, DH and Almudevar, A and Gray, GE and Allan, B and ...	Excluded	Wrong participants

## Sheet: Included
SN	TITLE	Year	FIRST AUTHOR’S NAME/YEAR	Decision	Eligibility Criteria
1	Acceptability and Accuracy of Cervical Cancer Screening Using a Self-Collected Tampon for HPV Messenger-RNA Testing among HIVInfected Women in South Africa	2015	Paul C. Adamson et al (2015)	Include	HPV Self sampling & WLHIV
2	Knowledge and Acceptability of Pap Smears, Self_x0002_Sampling and HPV Vaccination among Adult Women in Kenya	2012	Anne F. Rositch(2012)	Include	HPV Self sampling & WLHIV
3	Acceptability of self- collection for human papillomavirus detection in the Eastern Cape, South Africa	2020	Ongeziwe Taku (2020)	Include	HPV Self sampling & WLHIV
4	Comparative analysis between self-collected and clinician-collected samples for HPV testing in public health facilities in Zimbabwe	2021	Jessica Joseph (2021)	Include	HPV Self sampling & WLHIV
5	HPV self-sampling acceptability and preferences among women living with HIV in Botswana	2019	Racquel E. Kohler(2019)	Include	HPV Self sampling & WLHIV
6	Human papillomavirus (HPV) testing on self-collected specimens: perceptions among HIV positive women attending rural and urban clinics in South Africa	2014	Kay Mahomed (2014)	Include	HPV Self sampling & WLHIV
7	Self-collected vaginal sampling for the detection of genital human papillomavirus (HPV) using careHPV among Ghanaian women	2017	Dorcas Obiri-Yeboah (2017)	Include	HPV Self sampling & WLHIV
8	Self-collection based HPV testing for cervical cancer screening among women living with HIV in Uganda: a descriptive analysis of knowledge, intentions to screen and factors associated with HPV positivity	2017	Sheona M. Mitchell (2017)	Include	HPV Self sampling & WLHIV
9	Self-sampling for human papillomavirus testing among rural young women of KwaZulu-Natal, South Africa	2017	J. N. Mbatha (2017)	Include	HPV Self sampling & WLHIV
10	The preference of women living with HIV for the HPV self-sampling of urine at a rural HIV clinic in Uganda	2022	Agnes Nyabigambo (2022)	Include	HPV Self sampling & WLHIV
11	High-Risk HPV mRNA Testing using Urine, Cervico-vaginal Self-Collected and Provider-Collected Cervical Samples among Women in Mombasa, Kenya	2022	Brigid K. Grabert(2022)	Include	HPV Self sampling & WLHIV
12	High-risk human papillomavirus messenger RNA testing in wet_x0002_and dry- self-collected specimens for high-grade cervical lesion detection in Mombasa, Kenya	2021	Jessica Yasmine Islam(2021)	Include	HPV Self sampling & WLHIV
13	Acceptability of self-collection sampling for HPV-DNA testing in low-resource settings: a mixed methods approach	2014	Pooja Bansil(2014)	Include	HPV Self sampling & WLHIV
14	Exploring Factors Associated with Patients Who Prefer Clinician-Sampling to HPV Self-Sampling: A Study Conducted in a Low-Resource Setting	2021	Jessica Sormani(2021)	Include	HPV Self sampling & WLHIV
