# Supplementary material for: Acceptability of human papillomavirus self-sampling among women living with HIV in sub-Saharan Africa: A systematic review and meta-analysis
Source: PLOS Glob Public Health. 2025 May 14;5(5):e0004605. doi: 10.1371/journal.pgph.0004605 (PMC12077793; doi:10.1371/journal.pgph.0004605)
Supplement: S4 File — (XLSX) [file pgph.0004605.s004.xlsx]

## Sheet: Main
S/N	EXTRACTOR	Date of extraction	Eligibility Criteria	FIRST AUTHOR’S NAME/YEAR	Year	TITLE	Sample size	COUNTRY	STUDY DESIGN	Population	HIV STATUS		Age (Mean)	Screening method		Agreement between the SS and CS	CONCLUSION
											HIV +VE N(%)	HIV-VE N(%)		HPV SELF-SAMPLING	CLINICIAN SAMPLING
1	NIKE	2024-04-09	HPV Self sampling & WLHIV	Paul C. Adamson et al (2015)	2015	Acceptability and Accuracy of Cervical Cancer Screening Using a Self-Collected Tampon for HPV Messenger-RNA Testing among HIVInfected Women in South Africa	325	South Africa	cross-sectional study	HIV women	325	nil	41.6	325	325	77.6	Tampon-based self-collection is acceptable to women and has similar hrHPV mRNA positivity rates as clinician-collection, but has reduced sensitivity and specificity compared to clinician-collection. The hrHPV mRNA prevalence in our study population is high, but similar to other high-risk populations, and highlights the need for improved cervical cancer screening. Further research into the optimal…
2	NIKE	2024-04-09	HPV Self sampling & WLHIV	Anne F. Rositch(2012)	2012	Knowledge and Acceptability of Pap Smears, Self_x0002_Sampling and HPV Vaccination among Adult Women in Kenya	409	Kenya	cross-sectional study	women	268(65.5%)	141(34.5%)	mediNan 29	NA	NA	NA	These findings highlight the need to educate women on routine use of Pap smears in the prevention of cervical cancer and demonstrate that vaccination and self-sampling would be acceptable modalities for cervical cancer prevention and screening.
3	NIKE	2024-04-09	HPV Self sampling & WLHIV	Ongeziwe Taku (2020)	2020	Acceptability of self- collection for human papillomavirus detection in the Eastern Cape, South Africa	413	South Africa	cross-sectional study	Women	154	259	38-55				The study found good agreement between clinician-collected and self-collected genital specimens. Self-collection can have a positive impact on a cervical screening program in South Africa by increasing coverage of women in rural areas, in particular those unable to visit the clinics and women attending clinics where cytology based programs are not functioning effectively
4	NIKE	2024-04-09	HPV Self sampling & WLHIV	Jessica Joseph (2021)	2021	Comparative analysis between self-collected and clinician-collected samples for HPV testing in public health facilities in Zimbabwe	280	Zimbabwe	cross-sectional study	HIV women			36-44	280	280	87.8	Self-collected sampling had good agreement with clinician-collected and its inclusion in the national cervical cancer screening policy by Zimbabwe’s MOHCC is expected to increase testing coverage, especially among underserved communities such as women living with HIV, as well as decentralize access to cervical cancer screening services for lower-level facilities and increase the geographical scop…
5	NIKE	2024-04-09	HPV Self sampling & WLHIV	Racquel E. Kohler(2019)	2019	HPV self-sampling acceptability and preferences among women living with HIV in Botswana	104	Botswana	cross-sectional study	HIV women	NA	NA	45 (8.3)	99	79	NA	HPV self-sampling is acceptable among WLWH in Botswana; however, preferences vary. Although self-sampling is an important alternative to traditional speculum screening, education and support will be critical to address women’s low self-efficacy to self-sample correctly.
6	NIKE	2024-04-09	HPV Self sampling & WLHIV	Kay Mahomed (2014)	2014	Human papillomavirus (HPV) testing on self-collected specimens: perceptions among HIV positive women attending rural and urban clinics in South Africa	106	South Africa	cross-sectional study	HIV women	106	nil	34-47				Women from urban or rural settings had different preferences for the various self-collection devices. Patient self-collection with HPV testing may be an acceptable way to improve coverage to cervical cancer screening in high risk HIV-seropositive women.
7	NIKE	2024-04-10	HPV Self sampling & WLHIV	Dorcas Obiri-Yeboah (2017)	2017	Self-collected vaginal sampling for the detection of genital human papillomavirus (HPV) using careHPV among Ghanaian women	194	Ghana	Comparative frequency-matched				44.1				The feasibility, acceptability and performance of SC using careHPV support the use of this alternative form of HPV screening among Ghanaian women. This could be a potential new affordable strategy to improve uptake of the national cervical cancer screening program.
8	Mobolaji	2024-04-10	HPV Self sampling & WLHIV	Sheona M. Mitchell (2017)	2017	Self-collection based HPV testing for cervical cancer screening among women living with HIV in Uganda: a descriptive analysis of knowledge, intentions to screen and factors associated with HPV positivity	87	Uganda	cross-sectional study	HIV women	87	nil					In this group of WHIV engaged in HIV care, there was a high prevalence of oncogenic HPV, a large proportion of which were HPV genotypes 16 or 18, in addition to low knowledge of HPV and cervical cancer screening. Improved education and cervical cancer screening for WHIV are sorely needed; self-collection based screening has the potential to be integrated with routine HIV care in this setting.
9	Mobolaji	2024-04-08	HPV Self sampling & WLHIV	J. N. Mbatha (2017)	2017	Self-sampling for human papillomavirus testing among rural young women of KwaZulu-Natal, South Africa	91	South Africa	cross-sectional study								Self-sampling was acceptable to the majority of participants in this rural area. The Dacron swab was the preferred device, and can be used in combination with colour indicator cards for comfortable self-sampling, easy storage and transport of specimens plus detection.
10	Mobolaji	2024-04-08	HPV Self sampling & WLHIV	Agnes Nyabigambo (2022)	2022	The preference of women living with HIV for the HPV self-sampling of urine at a rural HIV clinic in Uganda	426	Uganda	cross-sectional study				30-65				Nurse-led CC screening is preferred among women living with HIV, and HPV self-sampling using urine is feasible at the HIV clinic. Therefore, educational programmes to reassure the masses about urine HPV self-sampling need to be designed
11	Mobolaji	2024-04-09	HPV Self sampling & WLHIV	Brigid K. Grabert(2022)	2022	High-Risk HPV mRNA Testing using Urine, Cervico-vaginal Self-Collected and Provider-Collected Cervical Samples among Women in Mombasa, Kenya	200	Mombasa, Kenya	cross-sectional study	FSWs	(46.5%, n=93		median 39 years		0.595
12	Mobolaji	2024-04-09	HPV Self sampling & WLHIV	Jessica Yasmine Islam(2021)	2021	High-risk human papillomavirus messenger RNA testing in wet_x0002_and dry- self-collected specimens for high-grade cervical lesion detection in Mombasa, Kenya	400	Mombasa, Kenya	cross-sectional study	Female sex workers			median 39 years				Self-collected stored-dry specimens seemed to perform similarly to sc-WET for the detection of ≥HSIL
13	Mobolaji	2024-04-09	HPV Self sampling & WLHIV	Pooja Bansil(2014)	2014	Acceptability of self-collection sampling for HPV-DNA testing in low-resource settings: a mixed methods approach	3863	India, Nicaragua and Uganda	mixed-method design	Women	NA	NA	NA	2,683 (77.5)	781 (22.5)		Self-and vaginal-sampling are widely acceptable among women in low-resource settings. Providers have a unique opportunity to educate and prepare women for self-sampling and be flexible in accommodating women’s preference for self-sampling
14	Mobolaji	2024-04-10	HPV Self sampling & WLHIV	Jessica Sormani(2021)	2021	Exploring Factors Associated with Patients Who Prefer Clinician-Sampling to HPV Self-Sampling: A Study Conducted in a Low-Resource Setting	2201	Cameroon	Cross sectional	Women	406	1795	40.6	1693 (76.9%)	508 (23.1%)		HPV self-sampling in the cultural context of central Africa was well accepted by participants, but some participants would prefer to undergo clinician sampling. Health systems should support well-educated women to increase self-confidence in using HPV self-sampling.

## Sheet: General acceptability 
S/N	EXTRACTOR	Citation	FIRST AUTHOR’S NAME/YEAR	Year	Sample size	COUNTRY	self ACCEPTABILITY PROPORTION	cases_self
1	NIKE	(Adamson et al., 2015)	Paul C. Adamson et al (2015)	2015	325	South Africa		147
2	NIKE	(Rositch et al., 2012)	Anne F. Rositch	2012	286	Kenya	0.82	221
3	NIKE	(Grabert et al., 2022)	Brigid K. Grabert	2022	93	Mombasa, Kenya	0.172	16
4	NIKE	(Kohler et al., 2019)	Racquel E. Kohler	2019	104	Botswana	0.19	19.76
5	NIKE	(Islam et al., 2020)	Jessica Yasmine Islam	2021	400	Mombasa, Kenya	0.361	144
6	NIKE	(Sormani et al., 2021)	Jessica Sormani	2021	75	Cameroon		60
7	NIKE	(Bansil et al., 2014)	Pooja Bansil	2014	3863	India, Nicaragua and Uganda	2,683 (77.5)	2683
8	Mobolaji	(Taku et al., 2020)	Ongeziwe Taku (2020) Community- Based Clinic	2020	413	South Africa	0.772	318.836
9	Mobolaji	(Joseph et al., 2021)	Jessica Joseph (2021)	2021	280	Zimbabwe	0.968	271.04
10	Mobolaji	(Mahomed et al., 2014)	Kay Mahomed (2014)	2014	106	South Africa	0.94	99
11	Mobolaji	(Obiri-Yeboah et al., 2017)	Dorcas Obiri-Yeboah (2017)	2017	96	Ghana (hiv alone)	0.667	64
12	Mobolaji	(Mitchell et al., 2017)	Sheona M. Mitchell (2017)	2017	91	Uganda	0.58	57
13	Mobolaji	(Mbatha et al., 2017)	J. N. Mbatha (2017)	2017	91	South Africa	56	51
14	Mobolaji	(Nyabigambo et al., 2022)	Agnes Nyabigambo (2022)	2022	426	Uganda		130

## Sheet: agreement 
SN	Citation	Year	Sample size	cases_self
1	Bansil et al., (2014)	2014	3863	3372
2	Joseph et al., (2021)	2021	280	219
3	Obiri-Yeboah et al., (2017)	2017	96	91
4	Taku et al., (2020)	2020	413	362

## Sheet: comfortable
SN	Citation	Sample size	cases_self
1	Bansil et al., (2014)	93	90
2	Joseph et al., (2021)	280	249
3	Rositch et al., (2012)	268	250
4	Taku et al., (2020)	413	399

## Sheet: Easy
sn	Citation	Sample size	cases_self
1	Bansil et al., (2014)	3863	2897
2	Kohler et al., (2019)	20	5
3	Obiri-Yeboah et al., (2017)	96	73
4	Sormani et al., (2021)	479	360

## Sheet: pain
Sn	Citation	Sample size	cases_self
1	Rositch et al., (2012)	268	14
2	Mitchell et al., (2017)	87	2
3	Kohler et al., (2019)	20	9

## Sheet: Embarrassed
sn	Citation	Sample size	cases_self
1	Mitchell et al., (2017)	87	8
2	Kohler et al., (2019)	20	5
3	Taku et al., (2020)	413	58

## Sheet: confident 
sn	Citation	Sample size	cases_self
1	Bansil et al., (2014)	93	80
2	Mitchell et al., (2017)	87	70
3	Rositch et al., (2012)	268	189
4	Sormani et al., (2021)	479	6
5	Taku et al., (2020)	413	66
